# Supplementary material for: DNA methylation is associated with codon degeneracy in a species of bumblebee
Source: Heredity (Edinb). 2023 Jan 19;130(4):188–95. doi: 10.1038/s41437-023-00591-z (PMC10076500; doi:10.1038/s41437-023-00591-z)
Supplement: Supplementary file 2 — Supplementary 2 [file 41437_2023_591_MOESM2_ESM.xlsx]

## Sheet: 1.0.0
Supplementary 1.0.0: data for each worker sample selected for WGBS along with ovary score and age.
Colony	Worker ID	Weight (mg)	Ovary Score	Age at Sampling (days)
08	78	281	4	17
08	76	270	4	16
08	75	283	3	16
19	blue	198	4	16
19	68	306	4	16
19	67	223	2	16
23	20	266	3.5	17
23	22	326	4	16
23	23	312	4	16
37	77	339	4	17
37	76	291	4	16
37	75	285	4	16

## Sheet: 1.0.1
Supplementary 1.0.1: Alignment data for each sample against the reference genome (Bter_1.0) using Bismark software. Alignment rate
shows the percentage of reads that make a unique alignment. Duplicated sequences represents the percentage of sequences removed
as they were identified as PCR duplicates. methylation percentages calculated by the total number of methylated C's divided by the sum of all methylated and													248654244	genome
Supplementary 1.0.1: alignment statistics.
Sample	Alignment Rate (%)	Duplicated Sequences (%)	Final mapped reads	Bases	Coverage	CpG Methylation	CHG Methylation	CHH Methylation	Lambda Methylation	Corrected CpG Methylation	Corrected CHG Methylation	Corrected CHH Methylation
W08	69.2	25.82	25885970	3882895500	15.6156	0.8	0.5	0.5	0.5	0.3	0	0
W19	65.6	27.58	26991394	4048709100	16.2825	0.7	0.5	0.5	0.5	0.2	0	0
W23	64.1	27.84	27404070	4110610500	16.5314	0.8	0.5	0.5	0.5	0.3	0	0
W37	65.6	27.33	26235992	3935398800	15.8268	0.8	0.5	0.5	0.5	0.3	0	0
Q08	64.7	34.34	21300288	3195043200	12.8493	0.7	0.5	0.5	0.5	0.2	0	0
Q19	60	39.94	29753194	4462979100	17.9485	0.7	0.5	0.5	0.5	0.2	0	0
Q23	65.9	37.81	28905512	4335826800	17.4372	0.8	0.5	0.6	0.5	0.3	0	0.1
Q37	66.3	41.22	22596094	3389414100	13.631	0.7	0.5	0.5	0.5	0.2	0	0
M08	58.4	36.53	22028320	3304248000	13.2885	0.7	0.5	0.5	0.5	0.2	0	0
M19	63.4	37.7	26030242	3904536300	15.7027	0.7	0.5	0.5	0.5	0.2	0	0
M23	60.1	38.65	24743454	3711518100	14.9264	0.7	0.5	0.5	0.5	0.2	0	0
M37	66.6	35.57	22062046	3309306900	13.3089	0.7	0.5	0.5	0.5	0.2	0	0

## Sheet: 1.0.2
Supplementary 1.0.2: number of homozygous SNPs per sample after quality filtering.
Sample	SNPs
m08	733201
m19	676823
m23	661394
m37	744006
q08	409347
q19	378596
q23	350227
q37	362128

## Sheet: 1.0.3
Supplementary 1.0.3: lists of highly methylated genes per sex/caste.
Worker		Queen		Male
LOC100643015		LOC100642462		LOC100642462
LOC100645070		LOC100643015		LOC100642567
LOC100646393		LOC100643279		LOC100643943
LOC100647618		LOC100644203		LOC100644203
LOC100648062		LOC100645070		LOC100646393
LOC100648718		LOC100646393		LOC100646516
LOC100648887		LOC100647177		LOC100647180
LOC100648947		LOC100647618		LOC100647508
LOC100649555		LOC100648062		LOC100647537
LOC100650706		LOC100649252		LOC100647618
LOC100650752		LOC100649555		LOC100648062
LOC100651479		LOC100651656		LOC100648718
LOC100651696		LOC100652180		LOC100648887
LOC100652328		LOC100652328		LOC100649398
LOC105665758		LOC105666264		LOC100649555
LOC105666230		LOC105666587		LOC100650093
LOC105666264		LOC105666789		LOC100650512
LOC105666543		LOC110120078		LOC100651132
LOC105666587				LOC100651253
LOC105666789				LOC100651352
LOC105666807				LOC100651656
				LOC100652180
				LOC100652214
				LOC105665758
				LOC105666230
				LOC105666264
				LOC105666392
				LOC105666543
				LOC105666587
				LOC105666789
				LOC110119143
				LOC110120078
				LOC110120119
				LOC110120237

## Sheet: 1.0.4
Supplementary 1.0.4: Enriched GO terms for highly methylated genes per sex/caste.
Males					Queens					Workers
GOBPID	Pvalue	Name	Frequency		GOBPID	Pvalue	Name	Frequency		GOBPID	Pvalue	Name	Frequency
GO:0000105	0.0071768	histidine biosynthetic process	0.35108		GO:0000096	0.0320485	sulfur amino acid metabolic process	0.614447		GO:0000096	0.0349911	sulfur amino acid metabolic process	0.614447
GO:0000455	0.00359454	enzyme-directed rRNA pseudouridine synthesis	0.098918		GO:0000105	0.00341792	histidine biosynthetic process	0.35108		GO:0000105	0.00394406	histidine biosynthetic process	0.35108
GO:0000492	0.0071768	box C/D snoRNP assembly	0.00680068		GO:0000959	0.0403272	mitochondrial RNA metabolic process	0.0274797		GO:0000492	0.00394406	box C/D snoRNP assembly	0.00680068
GO:0000961	0.0071768	negative regulation of mitochondrial RNA catabolic process	0.000214685		GO:0000961	0.00341792	negative regulation of mitochondrial RNA catabolic process	0.000214685		GO:0000959	0.0426141	mitochondrial RNA metabolic process	0.0274797
GO:0001833	0.0213839	inner cell mass cell proliferation	0.00175211		GO:0001824	0.0320485	blastocyst development	0.013075		GO:0000961	0.00394406	negative regulation of mitochondrial RNA catabolic process	0.000214685
GO:0006164	0.0284064	purine nucleotide biosynthetic process	1.67302		GO:0001833	0.0102222	inner cell mass cell proliferation	0.00175211		GO:0001934	0.0345865	positive regulation of protein phosphorylation	0.135089
GO:0006183	0.0249053	GTP biosynthetic process	0.0519885		GO:0006260	0.0349511	DNA replication	1.47064		GO:0006749	0.0426141	glutathione metabolic process	0.454641
GO:0006228	0.0178503	UTP biosynthetic process	0.0514241		GO:0006505	0.0419753	GPI anchor metabolic process	0.154743		GO:0007338	0.0426141	single fertilization	0.0440694
GO:0006241	0.0284148	CTP biosynthetic process	0.146339		GO:0006749	0.0386766	glutathione metabolic process	0.454641		GO:0009072	0.0215179	aromatic amino acid family metabolic process	0.73716
GO:0006260	0.024228	DNA replication	1.47064		GO:0007338	0.0419753	single fertilization	0.0440694		GO:0009086	0.0195793	methionine biosynthetic process	0.325979
GO:0006726	0.0319122	eye pigment biosynthetic process	0.00114268		GO:0009072	0.0186688	aromatic amino acid family metabolic process	0.73716		GO:0009256	0.00591079	10-formyltetrahydrofolate metabolic process	0.00240655
GO:0006728	0.0107468	pteridine biosynthetic process	0.000128119		GO:0009086	0.0169847	methionine biosynthetic process	0.325979		GO:0009396	0.0117898	folic acid-containing compound biosynthetic process	0.245417
GO:0006749	0.00350483	glutathione metabolic process	0.454641		GO:0009256	0.00512294	10-formyltetrahydrofolate metabolic process	0.00240655		GO:0030317	0.0388095	flagellated sperm motility	0.023141
GO:0008033	0.0457582	tRNA processing	1.43725		GO:0009396	0.0102222	folic acid-containing compound biosynthetic process	0.245417		GO:0033674	0.0140224	positive regulation of kinase activity	0.108589
GO:0008057	0.0107468	eye pigment granule organization	0.000581728		GO:0016254	0.0085251	preassembly of GPI anchor in ER membrane	2.77013e-05		GO:0035999	0.0117898	tetrahydrofolate interconversion	0.158909
GO:0009072	0.0423328	aromatic amino acid family metabolic process	0.73716		GO:0022616	0.0186688	DNA strand elongation	0.042757		GO:0042558	0.036902	pteridine-containing compound metabolic process	0.511616
GO:0009086	0.0353976	methionine biosynthetic process	0.325979		GO:0030048	0.0370234	actin filament-based movement	0.0223377		GO:0043001	0.0349911	Golgi to plasma membrane protein transport	0.0101629
GO:0009148	0.0388712	pyrimidine nucleoside triphosphate biosynthetic process	0.227002		GO:0030317	0.0386766	flagellated sperm motility	0.023141		GO:0045039	0.00983364	protein insertion into mitochondrial inner membrane	0.019526
GO:0009208	0.0284148	pyrimidine ribonucleoside triphosphate metabolic process	0.14716		GO:0033260	0.0253794	nuclear DNA replication	0.0339895		GO:0045859	0.0289222	regulation of protein kinase activity	0.207774
GO:0009256	0.0107468	10-formyltetrahydrofolate metabolic process	0.00240655		GO:0034645	0.0339389	cellular macromolecule biosynthetic process	7.06308		GO:0045937	0.0456967	positive regulation of phosphate metabolic process	0.177451
GO:0009396	0.0213839	folic acid-containing compound biosynthetic process	0.245417		GO:0035999	0.0102222	tetrahydrofolate interconversion	0.158909		GO:0051205	0.0349911	protein insertion into membrane	0.09674
GO:0009407	0.0107468	toxin catabolic process	0.00484081		GO:0042558	0.0320485	pteridine-containing compound metabolic process	0.511616		GO:0052803	0.00394406	imidazole-containing compound metabolic process	0.000630206
GO:0009451	0.0440489	RNA modification	1.91732		GO:0043603	0.0106547	cellular amide metabolic process	6.72366		GO:0070584	0.0330767	mitochondrion morphogenesis	0.00367043
GO:0015949	0.0213839	nucleobase-containing small molecule interconversion	0.00046746		GO:0052803	0.00341792	imidazole-containing compound metabolic process	0.000630206		GO:0072657	0.0205585	protein localization to membrane	0.390959
GO:0019478	0.0071768	D-amino acid catabolic process	0.0325768		GO:0070584	0.0287191	mitochondrion morphogenesis	0.00367043		GO:0090151	0.0215179	establishment of protein localization to mitochondrial membrane	0.0359529
GO:0022616	0.0423328	DNA strand elongation	0.042757		GO:1901566	0.0434956	organonitrogen compound biosynthetic process	14.6945		GO:1904031	0.0253848	positive regulation of cyclin-dependent protein kinase activity	0.0192455
GO:0031119	0.000182569	tRNA pseudouridine synthesis	0.07791		GO:1901576	0.0412536	organic substance biosynthetic process	21.9199
GO:0034660	0.0218213	ncRNA metabolic process	3.75859		GO:1902296	0.00171028	DNA strand elongation involved in cell cycle DNA replication	0.00147163
GO:0035999	0.0213839	tetrahydrofolate interconversion	0.158909		GO:1902983	0.00171028	DNA strand elongation involved in mitotic DNA replication	0.00147163
GO:0036466	0.0107468	synaptic vesicle recycling via endosome	0.00205682
GO:0042149	0.0457827	cellular response to glucose starvation	0.010059
GO:0042558	0.00202374	pteridine-containing compound metabolic process	0.511616
GO:0043324	0.0319122	pigment metabolic process involved in developmental pigmentation	0.00131235
GO:0043473	0.0191811	pigmentation	0.0260289
GO:0043603	0.0378119	cellular amide metabolic process	6.72366
GO:0048069	0.0388712	eye pigmentation	0.00192524
GO:0052803	0.0071768	imidazole-containing compound metabolic process	0.000630206
GO:0061462	0.0492207	protein localization to lysosome	0.00771136
GO:1901068	0.0492207	guanosine-containing compound metabolic process	0.00060943
GO:1902296	0.00359454	DNA strand elongation involved in cell cycle DNA replication	0.00147163
GO:1902983	0.00359454	DNA strand elongation involved in mitotic DNA replication	0.00147163
GO:1904262	0.0284148	negative regulation of TORC1 signaling	0.0115826

## Sheet: 1.0.5
Supplementary 1.0.5: differentially methylated genes between sexes and castes, the weighted methylation level of the exon is also shown for all sexes/castes.
Male vs Worker										Male vs Queen										Worker vs Queen
feature	gene_id	start	end	number	male	queen	worker	MvW_diff		feature	gene_id	start	end	number	male	queen	worker	MvQ_diff		feature	gene_id	start	end	number	male	queen	worker	WvQ_diff
exon	LOC100642191	2029058	2029279	n	0	0.165095	0.332904	0.332904		exon	LOC100642191	2025446	2025783	n	0.288152	0.499054	0.356598	0.210902		exon	LOC100642191	2029058	2029279	n	0	0.165095	0.332904	-0.167809
exon	LOC100642228	3242512	3242704	3	0.660455	0.521422	0.417535	-0.24292		exon	LOC100642191	2029058	2029279	n	0	0.165095	0.332904	0.165095		exon	LOC100642336	8099709	8100030	n	0.380952	0.245671	0.4125	-0.166829
exon	LOC100642228	3245354	3245475	n	0.471429	0.106667	0.277257	-0.194172		exon	LOC100642228	3245354	3245475	n	0.471429	0.106667	0.277257	-0.364762		exon	LOC100642336	8100462	8100854	5	0.318272	0.467746	0.292903	0.174843
exon	LOC100642281	12550729	12550827	3	0.6	0.666667	0.436111	-0.163889		exon	LOC100642314	2040437	2040654	2	0.516346	0.763131	0.763131	0.246785		exon	LOC100642413	4244108	4244287	n	0.0869671	0.364418	0.207935	0.156483
exon	LOC100642314	2040437	2040654	2	0.516346	0.763131	0.763131	0.246785		exon	LOC100642413	4244108	4244287	n	0.0869671	0.364418	0.207935	0.277451		exon	LOC100642571	2251377	2251534	4	0.82381	0.699206	0.962963	-0.263757
exon	LOC100642319	1197946	1198132	4	0.117003	0.231092	0.280885	0.163881		exon	LOC100642413	4246538	4246729	n	0.263889	0.0969724	0.082856	-0.166917		exon	LOC100642720	9050891	9051098	4	0.875	0.683333	0.872024	-0.18869
exon	LOC100642336	8100932	8101423	4	0.94281	0.781987	0.781156	-0.161655		exon	LOC100642413	4246811	4247004	n	0.472416	0.15979	0.108435	-0.312627		exon	LOC100642720	9051187	9051268	3	0.5625	0.5	0.771296	-0.271296
exon	LOC100642364	95389	96214	2	0.409902	0.303574	0.239374	-0.170528		exon	LOC100642465	16518500	16518633	5	0.882353	0.714286	0.780351	-0.168067		exon	LOC100642736	15990945	15991174	2	0.61246	0.718891	0.519596	0.199295
exon	LOC100642413	4242714	4242819	4	0.777778	0.885041	0.944444	0.166667		exon	LOC100642465	16520863	16521024	n	0	0.218937	0.247357	0.218937		exon	LOC100643112	1139784	1140079	n	0.162879	0.365794	0.19975	0.166044
exon	LOC100642413	4246538	4246729	n	0.263889	0.0969724	0.082856	-0.181033		exon	LOC100642674	2070860	2071084	n	0.381033	0.11262	0.20262	-0.268412		exon	LOC100643659	7089482	7089625	n	0.0175439	0.35805	0.158864	0.199186
exon	LOC100642413	4246811	4247004	n	0.472416	0.15979	0.108435	-0.363981		exon	LOC100642720	9050891	9051098	4	0.875	0.683333	0.872024	-0.191667		exon	LOC100643926	7465974	7466079	n	0	0.166667	0	0.166667
exon	LOC100642465	16519944	16520066	n	0.5	0.357143	0.219048	-0.280952		exon	LOC100642931	11471896	11472225	n	0.1	0.356611	0.209507	0.256611		exon	LOC100643926	7468558	7468795	n	0.224615	0.027027	0.380179	-0.353152
exon	LOC100642465	16520190	16520402	n	0	0.100877	0.168616	0.168616		exon	LOC100642931	11474616	11474717	2	0.191964	0	0.201705	-0.191964		exon	LOC100644154	2204357	2204571	n	0.277778	0.222222	0.454365	-0.232143
exon	LOC100642465	16520863	16521024	n	0	0.218937	0.247357	0.247357		exon	LOC100642991	6412886	6413039	4	0.52388	0.694425	0.73874	0.170545		exon	LOC100644154	2205020	2205198	n	0.642857	0.694444	0.495484	0.198961
exon	LOC100642613	12695254	12695400	2	0.857143	1	0.616667	-0.240476		exon	LOC100642991	6421190	6421384	n	0.505741	0.272587	0.349248	-0.233154		exon	LOC100644457	8585615	8585745	4	0.857143	0.761905	0.917525	-0.15562
exon	LOC100642622	10911530	10911788	4	0.075	0.254485	0.24942	0.17442		exon	LOC100642991	6422494	6422679	n	0.166667	0.346988	0.375	0.180321		exon	LOC100644457	8585820	8586058	5	0.708333	0.605769	0.777778	-0.172009
exon	LOC100642674	2066457	2066618	n	0.5215	0.393747	0.283482	-0.238018		exon	LOC100643112	1139784	1140079	n	0.162879	0.365794	0.19975	0.202915		exon	LOC100644482	5826173	5826288	4	0.464286	0.6	0.439815	0.160185
exon	LOC100642674	2070860	2071084	n	0.381033	0.11262	0.20262	-0.178412		exon	LOC100643205	3470245	3470584	n	0.425769	0.167367	0.175843	-0.258402		exon	LOC100644482	5826371	5826533	3	0.637037	0.750541	0.589226	0.161316
exon	LOC100642693	6604108	6604314	n	0	0.181373	0.244758	0.244758		exon	LOC100643340	5108362	5108530	2	0.73831	0.582011	0.601777	-0.156299		exon	LOC100644607	17489418	17489643	n	0.407143	0.0544928	0.251282	-0.196789
exon	LOC100642720	9051187	9051268	3	0.5625	0.5	0.771296	0.208796		exon	LOC100643402	264967	265124	n	0.738095	0.263889	0.589133	-0.474206		exon	LOC100644652	4367390	4367501	n	0.145833	1	0.347826	0.652174
exon	LOC100642755	971872	972018	2	0.807585	0.459002	0.496409	-0.311176		exon	LOC100643402	272462	272592	n	0.888009	0.524444	0.73103	-0.363565		exon	LOC100644652	4371291	4371492	n	0	0.336538	0.10101	0.235528
exon	LOC100642798	13583837	13583942	2	0.895375	0.845728	0.663069	-0.232305		exon	LOC100643443	5811516	5811690	5	0.531039	0.768711	0.643006	0.237671		exon	LOC100644873	6978804	6978879	n	0	0	0.166667	-0.166667
exon	LOC100642991	6412886	6413039	4	0.52388	0.694425	0.73874	0.214861		exon	LOC100643491	2367075	2367316	5	0.623296	0.327926	0.493204	-0.29537		exon	LOC100644881	7375236	7375349	n	0.078125	0.381197	0.200417	0.18078
exon	LOC100642991	6421190	6421384	n	0.505741	0.272587	0.349248	-0.156493		exon	LOC100643491	2368234	2368507	2	0.610555	0.777671	0.714286	0.167116		exon	LOC100644881	7377769	7378212	n	0.257805	0.214655	0.40457	-0.189915
exon	LOC100642991	6422494	6422679	n	0.166667	0.346988	0.375	0.208333		exon	LOC100643521	5995440	5995607	4	0.690476	0.30098	0.534249	-0.389496		exon	LOC100644881	7385420	7385500	n	0	0.3	0.0185185	0.281481
exon	LOC100643402	264008	264077	4	0.607143	0.625	0.444444	-0.162698		exon	LOC100643605	2413168	2413494	3	0.436684	0.634168	0.579428	0.197484		exon	LOC100644881	7387461	7387682	n	0.0657895	0.0410217	0.29228	-0.251258
exon	LOC100643402	272462	272592	n	0.888009	0.524444	0.73103	-0.156979		exon	LOC100643659	7089482	7089625	n	0.0175439	0.35805	0.158864	0.340506		exon	LOC100645248	11199406	11199497	n	0.459641	0.651515	0.435611	0.215904
exon	LOC100643459	8696766	8696972	n	0.362745	0.351326	0.177885	-0.18486		exon	LOC100643659	7090306	7090644	5	0.33327	0.485554	0.53717	0.152284		exon	LOC100645248	11199941	11200093	n	0	0.25	0.416667	-0.166667
exon	LOC100643471	1218205	1218457	2	0.316651	0.13631	0.124114	-0.192537		exon	LOC100643659	7090647	7091324	4	0.292969	0.654896	0.605553	0.361927		exon	LOC100645254	9310268	9310309	n	0.25	0.607143	0.224004	0.383138
exon	LOC100643491	2367613	2367783	4	0.214286	0.0833333	0.497481	0.283196		exon	LOC100643659	7091532	7091640	2	0.604762	0.783717	0.668561	0.178955		exon	LOC100645254	9311840	9312050	n	0.768477	0.354861	0.548077	-0.193216
exon	LOC100643521	5995440	5995607	4	0.690476	0.30098	0.534249	-0.156227		exon	LOC100643738	5460933	5461075	5	0.368172	0.136772	0.356726	-0.231399		exon	LOC100645450	7959427	7959596	n	0.5	0	0.424107	-0.424107
exon	LOC100643659	7090306	7090644	5	0.33327	0.485554	0.53717	0.2039		exon	LOC100643749	167197	167290	n	0.413889	0.687088	0.600622	0.273199		exon	LOC100645525	9258548	9258726	3	1	1	0.8	0.2
exon	LOC100643659	7090647	7091324	4	0.292969	0.654896	0.605553	0.312584		exon	LOC100643758	8407424	8407624	3	0.210729	0.417819	0.266154	0.20709		exon	LOC100645726	7980812	7980980	n	0.329249	0.330603	0.525167	-0.194565
exon	LOC100643697	5093047	5093109	n	0.5	0.5	0.781818	0.281818		exon	LOC100643786	3678785	3678949	3	0.1375	0.290196	0.221289	0.152696		exon	LOC100645763	6801683	6801751	2	1	1	0.770833	0.229167
exon	LOC100643697	5095810	5095971	4	0.233182	0.304485	0.44638	0.213198		exon	LOC100643912	3674257	3674360	n	0.222222	0.420635	0.585714	0.198413		exon	LOC100645763	6802019	6802233	4	0.624874	0.761785	0.580901	0.180883
exon	LOC100643786	3679013	3679201	4	0.454545	0.535088	0.642946	0.1884		exon	LOC100643926	7465548	7465890	n	0.607143	0	0	-0.607143		exon	LOC100645763	6802315	6802497	5	0.56819	0.783654	0.610667	0.172987
exon	LOC100643874	4119665	4119742	2	0.729708	0.482504	0.443001	-0.286706		exon	LOC100643926	7465974	7466079	n	0	0.166667	0	0.166667		exon	LOC100645797	17730095	17730191	2	0.164286	0.174229	0.333333	-0.159105
exon	LOC100643912	3670208	3670734	4	0.627555	0.509014	0.453535	-0.17402		exon	LOC100643926	7468558	7468795	n	0.224615	0.027027	0.380179	-0.197588		exon	LOC100645875	7711553	7711697	n	0.75	0.75	0.515873	0.234127
exon	LOC100643912	3674257	3674360	n	0.222222	0.420635	0.585714	0.363492		exon	LOC100644008	9591532	9591713	n	0.0384615	0.272727	0.108376	0.234266		exon	LOC100645875	7714918	7715121	n	0.560046	0.136364	0.503704	-0.36734
exon	LOC100643926	7465548	7465890	n	0.607143	0	0	-0.607143		exon	LOC100644008	9592661	9592742	5	0.625	0.411765	0.557179	-0.213235		exon	LOC100646190	7965691	7965823	n	0.708333	0.333333	0.628205	-0.294872
exon	LOC100643926	7468558	7468795	n	0.224615	0.027027	0.380179	0.155564		exon	LOC100644008	9593625	9594082	2	0.787879	0.938889	0.708333	0.15101		exon	LOC100646479	225119	225294	5	0.310356	0.6	0.385048	0.214952
exon	LOC100644154	2204357	2204571	n	0.277778	0.222222	0.454365	0.176587		exon	LOC100644215	8074911	8075066	4	0.259904	0.52626	0.631541	0.266356		exon	LOC100646871	8701375	8701594	n	0.346154	0.0454545	0.299054	-0.2536
exon	LOC100644154	2205536	2205768	n	0.1875	0.0477556	0.0336439	-0.153856		exon	LOC100644323	1115899	1116131	5	0.676471	0.386532	0.580253	-0.289939		exon	LOC100647009	4432251	4432280	n	0	0.923077	0.472222	0.450855
exon	LOC100644212	7077897	7078427	n	0.145082	0.2763	0.298194	0.153112		exon	LOC100644323	1116198	1116417	4	0.466667	0.653806	0.615365	0.187139		exon	LOC100647009	4437430	4437547	n	0.583333	0.206349	0.46645	-0.260101
exon	LOC100644212	7079544	7079649	n	0.30364	0.161063	0.0849882	-0.218652		exon	LOC100644333	7063768	7063839	3	0.571429	0.0769231	0	-0.494505		exon	LOC100647123	2705814	2705885	2	0.547619	0.111111	0.449074	-0.337963
exon	LOC100644215	8074911	8075066	4	0.259904	0.52626	0.631541	0.371637		exon	LOC100644333	7063917	7064132	2	0.650502	0.223077	0.33774	-0.427425		exon	LOC100647538	2706418	2706667	n	0.519048	0.452176	0.691799	-0.239623
exon	LOC100644267	2536916	2537119	3	0.78125	0.944444	0.931994	0.150744		exon	LOC100644347	9252188	9252428	5	0.318907	0.566409	0.532023	0.247501		exon	LOC100647678	2577150	2577466	4	0.571429	0.432292	0.712885	-0.280593
exon	LOC100644267	2538039	2538633	n	0.307931	0.553487	0.560444	0.252513		exon	LOC100644347	9252727	9252964	3	0.360595	0.140375	0.188734	-0.22022		exon	LOC100647938	11568661	11568891	n	0.0536418	0.301287	0.0889786	0.212309
exon	LOC100644267	2540145	2540543	n	0.5	0.714286	0.703704	0.203704		exon	LOC100644423	707315	707638	n	0	0.232639	0.168182	0.232639		exon	LOC100647967	10893111	10893248	n	0.46337	0.348485	0.55754	-0.209055
exon	LOC100644333	7063768	7063839	3	0.571429	0.0769231	0	-0.571429		exon	LOC100644423	707783	707906	n	0.138889	0.471432	0.394265	0.332543		exon	LOC100648096	8424692	8425139	3	0.732885	0.711392	0.550923	0.160469
exon	LOC100644333	7063917	7064132	2	0.650502	0.223077	0.33774	-0.312761		exon	LOC100644498	6117274	6117609	5	0.582453	0.777849	0.528073	0.195397		exon	LOC100648523	2606020	2606167	n	0.371795	0.18254	0.394231	-0.211691
exon	LOC100644347	9252188	9252428	5	0.318907	0.566409	0.532023	0.213115		exon	LOC100644567	6792240	6792446	n	0.175361	0.0176471	0.0562266	-0.157714		exon	LOC100648523	2606828	2606948	n	0.873016	0.571429	0.90625	-0.334821
exon	LOC100644347	9252727	9252964	3	0.360595	0.140375	0.188734	-0.171861		exon	LOC100644587	1267044	1267216	n	0.504167	0.338596	0.352967	-0.165571		exon	LOC100648917	2553222	2553308	4	0.597042	0.369048	0.620536	-0.251488
exon	LOC100644423	707315	707638	n	0	0.232639	0.168182	0.168182		exon	LOC100644587	1268514	1268669	3	0.733611	0.499073	0.598113	-0.234538		exon	LOC100648943	4713623	4713797	4	0.521307	0.275092	0.481534	-0.206442
exon	LOC100644423	707783	707906	n	0.138889	0.471432	0.394265	0.255376		exon	LOC100644607	17489230	17489337	n	0.206897	0.402778	0.375	0.195881		exon	LOC100649094	2811523	2811663	n	0.5	0	0.183761	-0.183761
exon	LOC100644473	4861190	4861502	5	0.136676	0.258274	0.302789	0.166114		exon	LOC100644607	17489418	17489643	n	0.407143	0.0544928	0.251282	-0.35265		exon	LOC100649094	2812576	2812683	3	0.583333	0.738095	0.90404	-0.165945
exon	LOC100644482	5825719	5826110	5	0.698268	0.444084	0.50035	-0.197919		exon	LOC100644607	17489872	17489927	4	0.60361	0.398214	0.518218	-0.205395		exon	LOC100649192	2641848	2642044	5	0.394444	0.677656	0.449074	0.228582
exon	LOC100644499	5118958	5119092	n	0.193966	0.259673	0.38302	0.189055		exon	LOC100644633	3891185	3891386	n	0.0595238	0.232558	0.243177	0.173034		exon	LOC100649192	2651488	2651680	n	0.335538	0.152528	0.30961	-0.157082
exon	LOC100644499	5119945	5120080	5	0.126253	0.166667	0.46168	0.335426		exon	LOC100644652	4367390	4367501	n	0.145833	1	0.347826	0.854167		exon	LOC100649664	8237372	8237514	3	0.634005	0.375	0.592184	-0.217184
exon	LOC100644531	7103667	7103952	3	0.650446	0.823333	0.895754	0.245308		exon	LOC100644652	4370315	4370471	n	0.125	0.295307	0.28	0.170307		exon	LOC100649720	536149	536353	4	0.419643	0.666667	0.458333	0.208333
exon	LOC100644532	4360241	4360436	4	0.0469018	0.1416	0.20166	0.154758		exon	LOC100644652	4371291	4371492	n	0	0.336538	0.10101	0.336538		exon	LOC100649798	3274922	3274976	5	0.333333	0.5	0.219444	0.280556
exon	LOC100644532	4360520	4360798	3	0.472222	0.491667	0.844771	0.372549		exon	LOC100644652	4377247	4377302	1	0.634615	0.801058	0.8	0.166443		exon	LOC100649926	12176425	12176553	n	0.40288	0.405797	0.238397	0.1674
exon	LOC100644532	4360864	4361327	2	0.634987	0.582424	0.373106	-0.261881		exon	LOC100644873	6982977	6983571	2	0.75	0.954545	0.866162	0.204545		exon	LOC100650368	7514099	7514211	3	0.142857	0.520299	0.777778	-0.257479
exon	LOC100644607	17489230	17489337	n	0.206897	0.402778	0.375	0.168103		exon	LOC100644881	7373563	7373645	n	0.0333333	0.183362	0.198431	0.150028		exon	LOC100650793	3192180	3192472	3	0.27381	0.637877	0.463636	0.17424
exon	LOC100644607	17489418	17489643	n	0.407143	0.0544928	0.251282	-0.155861		exon	LOC100644881	7375236	7375349	n	0.078125	0.381197	0.200417	0.303072		exon	LOC100650793	3192533	3192821	2	0.468134	0.475521	0.190032	0.285489
exon	LOC100644652	4367390	4367501	n	0.145833	1	0.347826	0.201993		exon	LOC100644881	7381636	7381791	n	0.321429	0.805556	0.674784	0.484127		exon	LOC100650829	256973	257138	n	0.127451	0.0505051	0.333675	-0.28317
exon	LOC100644652	4370315	4370471	n	0.125	0.295307	0.28	0.155		exon	LOC100644881	7385420	7385500	n	0	0.3	0.0185185	0.3		exon	LOC100651080	1811121	1811217	3	0.691087	0.416667	0.266667	0.15
exon	LOC100644652	4377247	4377302	1	0.634615	0.801058	0.8	0.165385		exon	LOC100644950	1279171	1279292	2	0.458333	0.654101	0.703463	0.195767		exon	LOC100651090	5341587	5342146	3	0.349408	0.153556	0.328469	-0.174913
exon	LOC100644667	2097286	2097570	2	0.398567	0.420513	0.637198	0.238631		exon	LOC100644950	1279371	1279461	3	0.375	0.92674	0.871212	0.55174		exon	LOC100651575	8193413	8193613	3	0.51422	0.363316	0.554103	-0.190787
exon	LOC100644742	3660536	3660787	n	0.416667	0.458333	0	-0.416667		exon	LOC100644950	1279526	1279746	4	0.34043	0.514575	0.472735	0.174145		exon	LOC100651599	6864057	6864227	3	0.184524	0.333333	0.0909091	0.242424
exon	LOC100644742	3662343	3662622	n	0.301611	0.0273417	0.0068106	-0.2948		exon	LOC100645248	11199406	11199497	n	0.459641	0.651515	0.435611	0.191875		exon	LOC100651618	2927983	2928140	3	0.726859	0.524898	0.811597	-0.286699
exon	LOC100644777	9687450	9687688	2	0.429697	0.412383	0.268309	-0.161388		exon	LOC100645248	11199941	11200093	n	0	0.25	0.416667	0.25		exon	LOC100651618	2930479	2930616	n	0.467593	0.502976	0.344562	0.158415
exon	LOC100644778	5209922	5210114	3	0.751667	0.56649	0.573992	-0.177674		exon	LOC100645253	13476528	13476644	n	0.479757	0.234649	0.290968	-0.245108		exon	LOC100651639	8817147	8817341	n	0.41369	0.6875	0.497747	0.189753
exon	LOC100644873	6978804	6978879	n	0	0	0.166667	0.166667		exon	LOC100645254	9310268	9310309	n	0.25	0.607143	0.224004	0.357143		exon	LOC100651639	8817409	8817521	n	0	0	0.384615	-0.384615
exon	LOC100644950	1279171	1279292	2	0.458333	0.654101	0.703463	0.24513		exon	LOC100645254	9311602	9311745	n	0.550926	0.222222	0.174074	-0.328704		exon	LOC100651639	8819202	8819385	n	0.332971	0.492422	0.337121	0.155301
exon	LOC100644950	1279371	1279461	3	0.375	0.92674	0.871212	0.496212		exon	LOC100645254	9311840	9312050	n	0.768477	0.354861	0.548077	-0.413616		exon	LOC100651898	4515121	4515456	n	0.660714	0.166667	0.663492	-0.496825
exon	LOC100644952	9997893	9998139	4	0.787234	0.811806	0.584506	-0.202728		exon	LOC100645450	7958907	7959066	n	0.481734	0.217859	0.217791	-0.263874		exon	LOC100651898	4515220	4515456	5	0.660714	0.166667	0.663492	-0.496825
exon	LOC100645179	1316097	1316165	n	0.0454545	0.375	0.25	0.204545		exon	LOC100645450	7959427	7959596	n	0.5	0	0.424107	-0.5		exon	LOC100651930	7434042	7434207	5	0.411497	0.259118	0.445812	-0.186694
exon	LOC100645205	3142682	3143155	5	0.43691	0.393742	0.256978	-0.179932		exon	LOC100645450	7959695	7959780	n	0.353064	0.160531	0.222208	-0.192533		exon	LOC100651930	7434693	7434824	4	0.75	1	0.844444	0.155556
exon	LOC100645253	13476528	13476644	n	0.479757	0.234649	0.290968	-0.188789		exon	LOC100645462	8538986	8539245	5	0.583333	0.740741	0.719473	0.157407		exon	LOC100651930	7434898	7435211	3	0.571681	0.66594	0.498682	0.167259
exon	LOC100645391	4436979	4438003	4	0.61943	0.386833	0.440928	-0.178502		exon	LOC100645471	4157774	4157901	n	0.875	0.716667	0.778571	-0.158333		exon	LOC100651986	11654774	11654906	n	0.493275	0.54828	0.397902	0.150378
exon	LOC100645450	7958907	7959066	n	0.481734	0.217859	0.217791	-0.263942		exon	LOC100645471	4158145	4158479	n	0.387097	0.0266667	0.20119	-0.36043		exon	LOC100652208	6703053	6703363	2	0.928571	0.785714	1	-0.214286
exon	LOC100645450	7959148	7959343	n	0.79287	0.653259	0.507929	-0.284942		exon	LOC100645471	4158482	4158760	n	0.459957	0.161057	0.219461	-0.2989		exon	LOC100652208	6706416	6706702	n	0.313839	0.312397	0.577748	-0.265351
exon	LOC100645525	9258548	9258726	3	1	1	0.8	-0.2		exon	LOC100645525	9253560	9253822	n	0.166614	0.00909091	0.0987289	-0.157524		exon	LOC100652208	6710283	6710461	n	0.777778	0.888889	0.298701	0.590188
exon	LOC100645543	2420488	2420670	n	0.75	0.579365	0.444444	-0.305556		exon	LOC100645525	9253898	9254025	n	0.35	0.199134	0.216667	-0.150866		exon	LOC100652208	6711301	6711462	n	0.166667	0.222222	0.459596	-0.237374
exon	LOC100645723	9286662	9286921	n	0.025641	0.107226	0.192484	0.166843		exon	LOC100645525	9257503	9257727	n	0.294956	0.113651	0.1742	-0.181305		exon	LOC100652208	6714192	6714448	n	0.513932	0.0651629	0.289437	-0.224274
exon	LOC100645726	7980812	7980980	n	0.329249	0.330603	0.525167	0.195918		exon	LOC100645525	9258332	9258473	4	0.5	0.714286	0.604911	0.214286		exon	LOC100652208	6719801	6719846	n	0.285714	0.220238	0	0.220238
exon	LOC100645797	17730095	17730191	2	0.164286	0.174229	0.333333	0.169048		exon	LOC100645543	2420488	2420670	n	0.75	0.579365	0.444444	-0.170635		exon	LOC100652208	6724591	6724721	n	0.166667	0.342593	0.138889	0.203704
exon	LOC100645844	7973402	7973550	5	0.5	0.666667	0.775	0.275		exon	LOC100645659	3430679	3430925	n	0.404317	0.240309	0.239854	-0.164008		exon	LOC105666265	6860174	6860466	3	0.686412	0.78178	0.579324	0.202456
exon	LOC100645875	7711553	7711697	n	0.75	0.75	0.515873	-0.234127		exon	LOC100645659	3431788	3431960	n	0.76087	0.304255	0.421539	-0.456614		exon	LOC105666265	6860670	6860833	2	0.755376	0.880515	0.711111	0.169404
exon	LOC100645875	7716109	7716211	n	0.62265	0.290323	0.366858	-0.255792		exon	LOC100645659	3435011	3435143	4	0.214286	0.494571	0.408234	0.280286		exon	LOC105666347	8984840	8985205	4	0.452384	0.286187	0.479039	-0.192853
exon	LOC100645895	1955559	1955639	n	0.459084	0.0845238	0.220238	-0.238845		exon	LOC100645672	13446142	13446404	4	0.894444	0.730928	0.872857	-0.163517		exon	LOC105666347	8985285	8985543	3	0.721014	0.359451	0.656586	-0.297135
exon	LOC100645895	1956447	1956695	n	0.333333	0.464646	0.559524	0.22619		exon	LOC100645723	9281796	9282206	n	0.0668574	0.220925	0.117992	0.154068		exon	LOC105667080	664	771	2	0.461266	0.572839	0.299044	0.273794
exon	LOC100645895	1960727	1960909	4	0.255403	0.374501	0.465638	0.210234		exon	LOC100645723	9288101	9288322	3	0.419944	0.635533	0.511519	0.215589
exon	LOC100646125	6305673	6305995	3	0.279167	0.25	0.449102	0.169935		exon	LOC100645726	7980347	7980512	5	0.267568	0.429964	0.393696	0.162397
exon	LOC100646137	14245109	14245213	n	0.923077	0.761905	0.752137	-0.17094		exon	LOC100645763	6802315	6802497	5	0.56819	0.783654	0.610667	0.215464
exon	LOC100646155	6888815	6889226	n	0.581122	0.328566	0.261021	-0.320102		exon	LOC100645875	7710799	7710900	n	0.75	0.928571	0.801136	0.178571
exon	LOC100646187	1975713	1975778	5	0.571429	0.847222	0.880411	0.308983		exon	LOC100645875	7714918	7715121	n	0.560046	0.136364	0.503704	-0.423682
exon	LOC100646187	1977752	1977932	n	0.227273	0.393651	0.426136	0.198864		exon	LOC100645875	7716109	7716211	n	0.62265	0.290323	0.366858	-0.332328
exon	LOC100646190	7965911	7966084	n	0.470833	0.11188	0.135813	-0.33502		exon	LOC100646064	11787987	11791179	4	0.520477	0.352069	0.485083	-0.168409
exon	LOC100646190	7967480	7967634	n	0.47619	0.0490196	0.0616318	-0.414559		exon	LOC100646137	14243493	14243672	n	0	0.540724	0.0434783	0.540724
exon	LOC100646190	7969311	7969511	2	0.360134	0.564103	0.586303	0.226169		exon	LOC100646137	14245109	14245213	n	0.923077	0.761905	0.752137	-0.161172
exon	LOC100646219	9926757	9926889	n	0.047619	0.111111	0.258525	0.210906		exon	LOC100646187	1975713	1975778	5	0.571429	0.847222	0.880411	0.275794
exon	LOC100646219	9926968	9927116	5	0.324074	0.563492	0.642857	0.318783		exon	LOC100646187	1977752	1977932	n	0.227273	0.393651	0.426136	0.166378
exon	LOC100646219	9927434	9927623	3	0.318606	0.518407	0.562016	0.24341		exon	LOC100646190	7965691	7965823	n	0.708333	0.333333	0.628205	-0.375
exon	LOC100646268	8193072	8193390	5	0.54657	0.396	0.341853	-0.204717		exon	LOC100646190	7965911	7966084	n	0.470833	0.11188	0.135813	-0.358954
exon	LOC100646364	7171468	7171643	n	0.255208	0.0149254	0.0368974	-0.218311		exon	LOC100646190	7967480	7967634	n	0.47619	0.0490196	0.0616318	-0.427171
exon	LOC100646404	1192131	1192393	4	0.549321	0.410488	0.373133	-0.176188		exon	LOC100646190	7969311	7969511	2	0.360134	0.564103	0.586303	0.203968
exon	LOC100646404	1192466	1192658	3	0.753968	0.759615	0.958333	0.204365		exon	LOC100646219	9926485	9926680	n	0.111111	0.357143	0.194444	0.246032
exon	LOC100646479	224885	225037	n	0	0.273756	0.268873	0.268873		exon	LOC100646219	9926968	9927116	5	0.324074	0.563492	0.642857	0.239418
exon	LOC100646479	227340	227519	2	0.721591	0.329578	0.430166	-0.291425		exon	LOC100646219	9927188	9927362	4	0.532143	0.311111	0.428323	-0.221032
exon	LOC100646499	335759	336004	3	0.452381	0.620134	0.633781	0.1814		exon	LOC100646219	9927434	9927623	3	0.318606	0.518407	0.562016	0.199801
exon	LOC100646499	337319	337504	n	0.5	0	0	-0.5		exon	LOC100646268	8193072	8193390	5	0.54657	0.396	0.341853	-0.15057
exon	LOC100646571	2239698	2239849	3	0.786217	0.752007	0.629167	-0.15705		exon	LOC100646364	7169880	7170059	n	0.252083	0.41886	0.378058	0.166776
exon	LOC100646678	126352	126508	n	0.0116959	0.164156	0.197587	0.185891		exon	LOC100646364	7171468	7171643	n	0.255208	0.0149254	0.0368974	-0.240283
exon	LOC100646759	2310344	2310587	n	0.369618	0.0772155	0.155907	-0.213711		exon	LOC100646381	5175501	5175725	3	0.81498	0.652758	0.81891	-0.162223
exon	LOC100647009	4424763	4424898	4	0	0.0222222	0.158333	0.158333		exon	LOC100646479	224885	225037	n	0	0.273756	0.268873	0.273756
exon	LOC100647009	4425576	4425611	n	0.307937	0.345896	0.486074	0.178137		exon	LOC100646479	225119	225294	5	0.310356	0.6	0.385048	0.289644
exon	LOC100647009	4432251	4432280	n	0	0.923077	0.472222	0.472222		exon	LOC100646479	226754	227235	3	0.512185	0.685045	0.574336	0.17286
exon	LOC100647077	12675469	12675598	n	0.515873	0.4375	0.152374	-0.363499		exon	LOC100646479	227340	227519	2	0.721591	0.329578	0.430166	-0.392013
exon	LOC100647077	12675790	12675896	n	0	0.25942	0.214286	0.214286		exon	LOC100646499	335759	336004	3	0.452381	0.620134	0.633781	0.167753
exon	LOC100647077	12678830	12679003	3	0.201637	0.531319	0.509375	0.307738		exon	LOC100646499	337319	337504	n	0.5	0	0	-0.5
exon	LOC100647101	586666	586746	2	1	0.8125	0.738095	-0.261905		exon	LOC100646678	124682	124811	5	0.156746	0.351837	0.248076	0.195091
exon	LOC100647123	2714829	2714996	n	0.558036	0.373112	0.360965	-0.197071		exon	LOC100646678	126352	126508	n	0.0116959	0.164156	0.197587	0.15246
exon	LOC100647123	2715724	2716038	n	0.697114	0.552778	0.533577	-0.163538		exon	LOC100646741	9063741	9063900	3	1	0.833333	0.952381	-0.166667
exon	LOC100647255	2635519	2635629	4	0.386772	0.717262	0.628326	0.241554		exon	LOC100646759	2310344	2310587	n	0.369618	0.0772155	0.155907	-0.292403
exon	LOC100647294	4094605	4094686	3	0.777778	0.558174	0.532407	-0.24537		exon	LOC100646759	2312831	2313136	2	0.455556	0.779423	0.520529	0.323867
exon	LOC100647294	4095346	4095523	n	0	0.215054	0.174755	0.174755		exon	LOC100646801	139572	139718	n	0.158263	0	0.100033	-0.158263
exon	LOC100647298	4813284	4813372	2	0.384921	0.793493	0.673077	0.288156		exon	LOC100646998	11074729	11074943	2	0.785714	0.964286	0.923295	0.178571
exon	LOC100647430	16731011	16731069	n	0.571429	0.190476	0.377778	-0.193651		exon	LOC100646998	11076142	11076252	n	1	0.805556	0.899267	-0.194444
exon	LOC100647430	16734171	16734289	n	0.666667	0.318374	0.503571	-0.163095		exon	LOC100646998	11076340	11076510	n	0.883333	0.55	0.837302	-0.333333
exon	LOC100647455	312296	312442	n	0.320972	0.319688	0.482282	0.16131		exon	LOC100647009	4432251	4432280	n	0	0.923077	0.472222	0.923077
exon	LOC100647455	312923	313110	4	0.417921	0.398058	0.188312	-0.229609		exon	LOC100647009	4437430	4437547	n	0.583333	0.206349	0.46645	-0.376984
exon	LOC100647485	341103	341314	n	0.29015	0.046875	0.0808333	-0.209317		exon	LOC100647009	4441133	4441330	n	0.32991	0.171549	0.204263	-0.158361
exon	LOC100647485	341395	341628	n	0.452477	0.375	0.273087	-0.179391		exon	LOC100647024	10757723	10757874	n	0.387427	0.552857	0.280211	0.16543
exon	LOC100647485	346387	346811	n	0.532026	0.291005	0.364583	-0.167443		exon	LOC100647034	4406085	4406415	3	0.675731	0.472222	0.584402	-0.203508
exon	LOC100647485	349024	349277	n	0	0.427609	0.246032	0.246032		exon	LOC100647077	12675790	12675896	n	0	0.25942	0.214286	0.25942
exon	LOC100647499	4747129	4747212	4	0.5	0.816829	0.833333	0.333333		exon	LOC100647077	12678830	12679003	3	0.201637	0.531319	0.509375	0.329682
exon	LOC100647499	4748010	4748173	n	0.25	0.2625	0.486111	0.236111		exon	LOC100647101	586666	586746	2	1	0.8125	0.738095	-0.1875
exon	LOC100647499	4749509	4749697	n	0.199561	0.145188	0	-0.199561		exon	LOC100647123	2705814	2705885	2	0.547619	0.111111	0.449074	-0.436508
exon	LOC100647499	4749801	4750029	n	0.416667	0.0384615	0.068287	-0.34838		exon	LOC100647123	2714829	2714996	n	0.558036	0.373112	0.360965	-0.184924
exon	LOC100647499	4754318	4754499	n	0.133333	0.0673077	0.350417	0.217083		exon	LOC100647255	2635519	2635629	4	0.386772	0.717262	0.628326	0.33049
exon	LOC100647538	2706418	2706667	n	0.519048	0.452176	0.691799	0.172751		exon	LOC100647294	4094605	4094686	3	0.777778	0.558174	0.532407	-0.219603
exon	LOC100647538	2707632	2707705	5	0.208582	0.621333	0.493659	0.285078		exon	LOC100647294	4095346	4095523	n	0	0.215054	0.174755	0.215054
exon	LOC100647750	6382012	6382395	2	0.727837	0.780098	0.904795	0.176958		exon	LOC100647298	4813284	4813372	2	0.384921	0.793493	0.673077	0.408572
exon	LOC100648096	8424692	8425139	3	0.732885	0.711392	0.550923	-0.181962		exon	LOC100647455	309565	309839	n	0.360113	0.170949	0.272043	-0.189164
exon	LOC100648462	9890244	9891830	n	0.227083	0.0512821	0.0360809	-0.191002		exon	LOC100647455	310290	310601	n	0.480204	0.323847	0.43678	-0.156357
exon	LOC100648492	3385953	3386113	n	0.849271	0.560012	0.67346	-0.175811		exon	LOC100647455	311022	311194	n	0	0.160714	0.0714286	0.160714
exon	LOC100648493	318545	318869	2	0.155421	0.56045	0.44048	0.285059		exon	LOC100647455	312533	312811	5	0.26664	0.521922	0.413797	0.255282
exon	LOC100648493	318964	319182	3	1	0.736111	0.8125	-0.1875		exon	LOC100647485	340026	340303	4	0.285714	0.678571	0.357955	0.392857
exon	LOC100648493	320284	320554	5	0.599537	0	0.34439	-0.255147		exon	LOC100647485	341103	341314	n	0.29015	0.046875	0.0808333	-0.243275
exon	LOC100648493	325305	325499	n	0	0.411541	0.172914	0.172914		exon	LOC100647485	346387	346811	n	0.532026	0.291005	0.364583	-0.241021
exon	LOC100648493	328771	328886	n	0.625	0.417874	0.439506	-0.185494		exon	LOC100647485	349024	349277	n	0	0.427609	0.246032	0.427609
exon	LOC100648591	2275272	2275480	2	0.626068	0.725309	0.8	0.173932		exon	LOC100647485	349574	349761	n	0.0223485	0.173339	0.0751532	0.15099
exon	LOC100648591	2277469	2277773	5	0.320341	0.446857	0.52868	0.208339		exon	LOC100647499	4747129	4747212	4	0.5	0.816829	0.833333	0.316829
exon	LOC100648591	2278454	2278664	n	0.109524	0.180401	0.30295	0.193426		exon	LOC100647499	4749801	4750029	n	0.416667	0.0384615	0.068287	-0.378205
exon	LOC100648591	2283136	2283216	n	0.125	0.174603	0.294048	0.169048		exon	LOC100647538	2707632	2707705	5	0.208582	0.621333	0.493659	0.412751
exon	LOC100648637	834164	834467	4	0.295791	0.285852	0.142106	-0.153685		exon	LOC100647938	11568661	11568891	n	0.0536418	0.301287	0.0889786	0.247646
exon	LOC100648793	1811597	1811748	3	0.691919	0.75	0.845833	0.153914		exon	LOC100647967	10893326	10893558	n	0	0.285161	0.272311	0.285161
exon	LOC100648825	5403283	5403311	4	0.25	0.57619	0.464286	0.214286		exon	LOC100648008	4845565	4845706	4	0.2446	0.441799	0.239024	0.197199
exon	LOC100648830	10832940	10833039	2	0.495295	0.171913	0.11584	-0.379455		exon	LOC100648111	4140517	4140669	4	0.861472	0.359127	0.473016	-0.502345
exon	LOC100648841	4758218	4758551	n	0	0.138889	0.162879	0.162879		exon	LOC100648111	4140743	4141077	5	0.902778	0.707071	0.613301	-0.195707
exon	LOC100648841	4760185	4760382	n	0.0126089	0.119841	0.165977	0.153368		exon	LOC100648111	4141168	4141405	n	0.260876	0.522526	0.228091	0.261649
exon	LOC100648841	4760871	4761026	n	0.857143	1	0.667424	-0.189719		exon	LOC100648111	4150502	4150653	n	0.822917	0.64386	0.51284	-0.179057
exon	LOC100648856	11512007	11512251	n	0.0555556	0.368753	0.290625	0.235069		exon	LOC100648347	772766	773026	5	0.325186	0.486762	0.359275	0.161577
exon	LOC100648856	11516990	11517025	n	0.030303	0.352083	0.197768	0.167465		exon	LOC100648462	9890244	9891830	n	0.227083	0.0512821	0.0360809	-0.175801
exon	LOC100648856	11519805	11520145	5	0.187149	0.478748	0.372131	0.184982		exon	LOC100648475	2407643	2407893	5	0	0.211661	0.119254	0.211661
exon	LOC100648856	11520212	11520446	4	0.348325	0.607834	0.678919	0.330595		exon	LOC100648475	2408646	2408898	2	0.560002	0.716044	0.675469	0.156041
exon	LOC100648873	7601944	7602054	n	0.388426	0.133341	0.166277	-0.222149		exon	LOC100648492	3385953	3386113	n	0.849271	0.560012	0.67346	-0.289259
exon	LOC100648873	7602123	7602336	n	0.176471	0.293704	0.38537	0.208899		exon	LOC100648493	318545	318869	2	0.155421	0.56045	0.44048	0.405029
exon	LOC100648926	11932483	11932762	2	0.648175	0.532658	0.461759	-0.186417		exon	LOC100648493	318964	319182	3	1	0.736111	0.8125	-0.263889
exon	LOC100648926	11932866	11933000	3	1	0.863636	0.837662	-0.162338		exon	LOC100648493	320284	320554	5	0.599537	0	0.34439	-0.599537
exon	LOC100648926	11933766	11933979	5	0.108333	0.237384	0.351816	0.243483		exon	LOC100648493	321736	321777	n	0.75848	0.474074	0.627451	-0.284405
exon	LOC100648929	10335618	10335983	4	0.80156	0.476786	0.530376	-0.271183		exon	LOC100648493	325305	325499	n	0	0.411541	0.172914	0.411541
exon	LOC100649094	2811523	2811663	n	0.5	0	0.183761	-0.316239		exon	LOC100648493	328771	328886	n	0.625	0.417874	0.439506	-0.207126
exon	LOC100649094	2812576	2812683	3	0.583333	0.738095	0.90404	0.320707		exon	LOC100648523	2602500	2603064	n	0.0142276	0.178672	0.0446429	0.164444
exon	LOC100649115	6477298	6477415	3	0.777778	0.952381	0.954545	0.176768		exon	LOC100648523	2606020	2606167	n	0.371795	0.18254	0.394231	-0.189255
exon	LOC100649115	6477754	6478194	4	0.540741	0.550926	0.359848	-0.180892		exon	LOC100648523	2606828	2606948	n	0.873016	0.571429	0.90625	-0.301587
exon	LOC100649185	10585509	10585902	3	0.347222	0.667441	0.702619	0.355397		exon	LOC100648576	2315258	2315866	2	0.485178	0.705905	0.567066	0.220727
exon	LOC100649280	817354	817491	4	0.688929	0.470089	0.396246	-0.292682		exon	LOC100648591	2282453	2282639	n	0.307692	0	0.208333	-0.307692
exon	LOC100649343	7541756	7541945	n	0.225	0.134921	0.0582386	-0.166761		exon	LOC100648635	9641695	9641846	n	0.12381	0.301049	0.221949	0.177239
exon	LOC100649344	15518889	15519039	5	0.889093	0.757143	0.64375	-0.245343		exon	LOC100648801	8377295	8377502	n	0	0.201516	0.158837	0.201516
exon	LOC100649388	1239374	1239668	5	0.302507	0.540446	0.456958	0.154451		exon	LOC100648825	5403283	5403311	4	0.25	0.57619	0.464286	0.32619
exon	LOC100649507	3438503	3438668	n	0.357143	0.638889	0.534392	0.177249		exon	LOC100648873	7601944	7602054	n	0.388426	0.133341	0.166277	-0.255085
exon	LOC100649507	3441711	3442033	3	0.444444	0.787398	0.792962	0.348518		exon	LOC100648885	2102443	2102605	n	0.823529	0.363636	0.589316	-0.459893
exon	LOC100649537	85496	85896	3	0.524306	0.597565	0.706111	0.181806		exon	LOC100648917	2553222	2553308	4	0.597042	0.369048	0.620536	-0.227994
exon	LOC100649591	9375991	9376341	4	0.392658	0.109028	0.19223	-0.200427		exon	LOC100648918	3351725	3351877	3	0.295734	0.666667	0.57197	0.370933
exon	LOC100649645	830821	831607	n	0.514028	0.473837	0.345365	-0.168663		exon	LOC100649021	12951404	12951755	3	0.333566	0.121365	0.237237	-0.212201
exon	LOC100649926	12176425	12176553	n	0.40288	0.405797	0.238397	-0.164482		exon	LOC100649115	6477298	6477415	3	0.777778	0.952381	0.954545	0.174603
exon	LOC100650024	3664365	3664497	n	0.833333	0	0.142857	-0.690476		exon	LOC100649185	10584970	10585181	5	0.888571	0.578431	0.792544	-0.31014
exon	LOC100650024	3665307	3665590	4	0.130218	0.210941	0.381134	0.250917		exon	LOC100649185	10585509	10585902	3	0.347222	0.667441	0.702619	0.320218
exon	LOC100650041	3585917	3586052	n	0.208333	0.512401	0.572985	0.364651		exon	LOC100649192	2641848	2642044	5	0.394444	0.677656	0.449074	0.283211
exon	LOC100650041	3590022	3590174	n	0.753247	0.891667	0.939286	0.186039		exon	LOC100649192	2651488	2651680	n	0.335538	0.152528	0.30961	-0.183011
exon	LOC100650041	3590957	3591143	4	0.714286	0.888889	0.979167	0.264881		exon	LOC100649377	454585	455025	n	0.167347	0.336425	0.27725	0.169078
exon	LOC100650105	2500758	2500885	n	0.604038	0.386139	0.209542	-0.394495		exon	LOC100649388	1238690	1238849	3	0.494819	0.24838	0.440989	-0.246439
exon	LOC100650140	3653608	3653980	5	0.391094	0.492564	0.556324	0.16523		exon	LOC100649388	1239374	1239668	5	0.302507	0.540446	0.456958	0.237939
exon	LOC100650219	7829243	7829436	4	0.333333	0.388889	0.551047	0.217714		exon	LOC100649406	2053984	2054213	n	0.11644	0.325326	0.243149	0.208886
exon	LOC100650267	4643165	4643246	n	0.857143	0.502525	0.63064	-0.226503		exon	LOC100649406	2054844	2054917	4	0.833333	0.654762	0.777778	-0.178571
exon	LOC100650344	6060458	6060544	n	0.389412	0.358108	0.231481	-0.15793		exon	LOC100649470	732144	732257	n	0	0.166667	0.155556	0.166667
exon	LOC100650357	6620769	6621093	n	0.434813	0.176674	0.129752	-0.30506		exon	LOC100649507	3438279	3438425	n	0	0.166667	0.108225	0.166667
exon	LOC100650368	7514099	7514211	3	0.142857	0.520299	0.777778	0.634921		exon	LOC100649507	3438503	3438668	n	0.357143	0.638889	0.534392	0.281746
exon	LOC100650376	7290859	7290991	3	0.333333	0.647042	0.576809	0.243475		exon	LOC100649507	3441711	3442033	3	0.444444	0.787398	0.792962	0.342953
exon	LOC100650401	1009019	1009225	4	0.397436	0.681527	0.577076	0.17964		exon	LOC100649537	80878	81101	n	0.390625	0.563743	0.529894	0.173118
exon	LOC100650461	6041179	6041355	5	0.54416	0.452609	0.367238	-0.176922		exon	LOC100649537	84448	84614	5	0.345238	0.174632	0.202381	-0.170606
exon	LOC100650461	6041502	6041639	4	0.702854	0.612484	0.462834	-0.24002		exon	LOC100649557	318105	318298	5	0.324871	0.161428	0.118387	-0.163442
exon	LOC100650494	15440121	15440270	2	0.236652	0.647006	0.406926	0.170274		exon	LOC100649591	9375991	9376341	4	0.392658	0.109028	0.19223	-0.28363
exon	LOC100650540	8140923	8141095	n	0.28869	0.530556	0.471618	0.182928		exon	LOC100649664	8237372	8237514	3	0.634005	0.375	0.592184	-0.259005
exon	LOC100650540	8142004	8142140	2	0.79307	0.604295	0.627885	-0.165185		exon	LOC100649798	3274922	3274976	5	0.333333	0.5	0.219444	0.166667
exon	LOC100650603	3597329	3597566	4	0.111455	0.227845	0.348792	0.237337		exon	LOC100649989	6391454	6392283	3	0.318463	0.0751626	0.24814	-0.243301
exon	LOC100650671	502525	502659	3	0.666667	1	1	0.333333		exon	LOC100650041	3585917	3586052	n	0.208333	0.512401	0.572985	0.304067
exon	LOC100650786	7909020	7909212	n	0.06	0.19222	0.271773	0.211773		exon	LOC100650041	3590957	3591143	4	0.714286	0.888889	0.979167	0.174603
exon	LOC100650793	3192180	3192472	3	0.27381	0.637877	0.463636	0.189827		exon	LOC100650105	2495599	2495781	2	0.174914	0.0103242	0.0902469	-0.16459
exon	LOC100650793	3192533	3192821	2	0.468134	0.475521	0.190032	-0.278102		exon	LOC100650105	2495898	2496373	3	0.41885	0.143638	0.35893	-0.275212
exon	LOC100650805	11123300	11123447	3	0.558974	0.57226	0.712698	0.153723		exon	LOC100650105	2500758	2500885	n	0.604038	0.386139	0.209542	-0.217899
exon	LOC100650829	256973	257138	n	0.127451	0.0505051	0.333675	0.206224		exon	LOC100650344	6062273	6062360	2	0.497929	0.710575	0.612665	0.212646
exon	LOC100650844	4777224	4777390	4	0.465278	0.32996	0.27334	-0.191938		exon	LOC100650376	7290859	7290991	3	0.333333	0.647042	0.576809	0.313709
exon	LOC100650844	4781036	4781196	n	0.219235	0.129545	0.0423287	-0.176906		exon	LOC100650393	6364857	6365070	4	0.0104167	0.226716	0.136905	0.216299
exon	LOC100650876	8483009	8483131	5	0.666667	0.666667	0.888889	0.222222		exon	LOC100650393	6365392	6365625	2	0.481481	0.285714	0.396104	-0.195767
exon	LOC100650925	4688598	4688717	n	0.333333	0	0	-0.333333		exon	LOC100650401	1009019	1009225	4	0.397436	0.681527	0.577076	0.284091
exon	LOC100650932	11988494	11988594	n	0.45	0.1875	0.215873	-0.234127		exon	LOC100650421	3174794	3175019	n	0.078125	0.248039	0.151974	0.169914
exon	LOC100650932	11988702	11988762	n	0	0.666667	0.375	0.375		exon	LOC100650421	3176049	3176234	n	0.03	0.193356	0.222949	0.163356
exon	LOC100650932	11990739	11990768	n	0.0833333	0.261364	0.376389	0.293056		exon	LOC100650461	6039601	6039749	n	0.3	0.119868	0.159988	-0.180132
exon	LOC100650940	2139261	2139341	4	0.794643	1	0.966667	0.172024		exon	LOC100650540	8140923	8141095	n	0.28869	0.530556	0.471618	0.241865
exon	LOC100650962	16113500	16113602	n	0.601538	0.222677	0.327459	-0.274079		exon	LOC100650540	8141710	8141791	3	0.794643	0.572781	0.70757	-0.221861
exon	LOC100650962	16113500	16113644	n	0.601538	0.222677	0.327459	-0.274079		exon	LOC100650540	8142004	8142140	2	0.79307	0.604295	0.627885	-0.188775
exon	LOC100650962	16113731	16113878	n	0.350058	0.0444444	0.137014	-0.213044		exon	LOC100650671	502525	502659	3	0.666667	1	1	0.333333
exon	LOC100650962	16114431	16115398	n	0.225225	0.0351046	0.0482142	-0.177011		exon	LOC100650717	6357602	6357940	3	0.72678	0.900153	0.873521	0.173372
exon	LOC100650987	760064	760171	n	0.228571	0.666667	0.427083	0.198512		exon	LOC100650735	7493727	7493929	2	0.477599	0.773496	0.454901	0.295898
exon	LOC100650987	760262	760373	n	0.1	0.8	0.343434	0.243434		exon	LOC100650829	258006	258086	n	0.00625	0.237981	0.149321	0.231731
exon	LOC100650987	760913	761060	n	0.193548	0.150901	0	-0.193548		exon	LOC100650829	263758	264132	4	0.376664	0.551213	0.525517	0.174549
exon	LOC100651069	7180111	7180252	5	0.356322	0.425011	0.532967	0.176645		exon	LOC100650925	4688598	4688717	n	0.333333	0	0	-0.333333
exon	LOC100651069	7180426	7180530	n	0	0.463203	0.303819	0.303819		exon	LOC100650932	11973214	11974447	n	0.581169	0.427197	0.502689	-0.153971
exon	LOC100651080	1811121	1811217	3	0.691087	0.416667	0.266667	-0.42442		exon	LOC100650932	11988494	11988594	n	0.45	0.1875	0.215873	-0.2625
exon	LOC100651147	1051499	1051665	4	0.724781	0.756812	0.878205	0.153424		exon	LOC100650932	11988702	11988762	n	0	0.666667	0.375	0.666667
exon	LOC100651317	6558658	6558781	n	0.0185185	0.164502	0.199822	0.181303		exon	LOC100650932	11990739	11990768	n	0.0833333	0.261364	0.376389	0.17803
exon	LOC100651406	4977908	4978123	n	0.311111	0.103175	0.100019	-0.211092		exon	LOC100650940	2139261	2139341	4	0.794643	1	0.966667	0.205357
exon	LOC100651475	4740619	4740720	n	0.928571	0.847222	0.614583	-0.313988		exon	LOC100650962	16113500	16113602	n	0.601538	0.222677	0.327459	-0.378862
exon	LOC100651475	4743141	4743424	3	0.408428	0.547367	0.6642	0.255772		exon	LOC100650962	16113500	16113644	n	0.601538	0.222677	0.327459	-0.378862
exon	LOC100651618	2933335	2933451	n	0.573718	0.175595	0.251894	-0.321824		exon	LOC100650962	16113731	16113878	n	0.350058	0.0444444	0.137014	-0.305614
exon	LOC100651673	11034535	11034655	n	1	0	0.642857	-0.357143		exon	LOC100650962	16114431	16115398	n	0.225225	0.0351046	0.0482142	-0.190121
exon	LOC100651673	11040436	11040632	n	0.323362	0.05	0.0367521	-0.28661		exon	LOC100650987	760064	760171	n	0.228571	0.666667	0.427083	0.438095
exon	LOC100651885	3329552	3329713	n	0.222222	0.0619547	0.0369369	-0.185285		exon	LOC100650987	760262	760373	n	0.1	0.8	0.343434	0.7
exon	LOC100652059	4884606	4885172	3	0.594471	0.632942	0.775392	0.180921		exon	LOC100650987	761292	761383	n	0.178571	0	0.0972222	-0.178571
exon	LOC100652059	4896478	4896637	n	0.34564	0.122948	0.157934	-0.187707		exon	LOC100650987	764429	764519	4	0.833333	1	0.886905	0.166667
exon	LOC100652064	3796	3922	2	0.162338	0.34154	0.402579	0.240242		exon	LOC100651069	7179362	7179487	3	0.8	1	0.944444	0.2
exon	LOC100652133	8750958	8751059	4	0.471154	0.222222	0.303896	-0.167258		exon	LOC100651069	7179817	7180002	4	0.510989	0.307407	0.412946	-0.203582
exon	LOC100652148	533675	533830	n	0.485994	0.541667	0.807692	0.321698		exon	LOC100651069	7180426	7180530	n	0	0.463203	0.303819	0.463203
exon	LOC100652148	535273	535580	n	0.553148	0.148571	0.14721	-0.405938		exon	LOC100651069	7183888	7184130	n	0.327232	0.166106	0.179004	-0.161126
exon	LOC100652148	537562	538149	2	0.591289	0.492123	0.815119	0.22383		exon	LOC100651069	7186234	7186723	n	0.34319	0.130594	0.249497	-0.212596
exon	LOC100652208	6706416	6706702	n	0.313839	0.312397	0.577748	0.263909		exon	LOC100651080	1811121	1811217	3	0.691087	0.416667	0.266667	-0.27442
exon	LOC100652208	6710283	6710461	n	0.777778	0.888889	0.298701	-0.479076		exon	LOC100651090	5341587	5342146	3	0.349408	0.153556	0.328469	-0.195852
exon	LOC100652208	6711301	6711462	n	0.166667	0.222222	0.459596	0.292929		exon	LOC100651090	5343220	5344375	1	0.118747	0.27353	0.192326	0.154783
exon	LOC100652208	6714192	6714448	n	0.513932	0.0651629	0.289437	-0.224495		exon	LOC100651317	6551096	6551297	n	0.166667	0	0.0239107	-0.166667
exon	LOC100652208	6718514	6718710	n	0.154167	0.440887	0.361525	0.207359		exon	LOC100651406	4977908	4978123	n	0.311111	0.103175	0.100019	-0.207937
exon	LOC100652208	6719801	6719846	n	0.285714	0.220238	0	-0.285714		exon	LOC100651475	4740786	4741194	n	0.312613	0.465397	0.413786	0.152784
exon	LOC100652208	6722831	6723115	n	0.468514	0.319923	0.295751	-0.172763		exon	LOC100651575	8193413	8193613	3	0.51422	0.363316	0.554103	-0.150904
exon	LOC105665623	7505566	7505729	2	0.666667	0.520833	0.886364	0.219697		exon	LOC100651618	2927983	2928140	3	0.726859	0.524898	0.811597	-0.201962
exon	LOC105666702	2477815	2478037	3	0.0119029	0.186278	0.258716	0.246813		exon	LOC100651618	2933335	2933451	n	0.573718	0.175595	0.251894	-0.398123
exon	LOC105666702	2478108	2478295	4	0.0175439	0.380117	0.27178	0.254236		exon	LOC100651639	8817147	8817341	n	0.41369	0.6875	0.497747	0.27381
exon	LOC105666827	1220265	1220984	1	0	0.251381	0.271278	0.271278		exon	LOC100651639	8819202	8819385	n	0.332971	0.492422	0.337121	0.159451
exon	LOC110120141	1221704	1222138	3	0.0015528	0.252585	0.338743	0.33719		exon	LOC100651673	11034535	11034655	n	1	0	0.642857	-1
exon	LOC110120141	1221924	1222138	2	0	0.421318	0.488186	0.488186		exon	LOC100651673	11040436	11040632	n	0.323362	0.05	0.0367521	-0.273362
exon	LOC110120279	113	359	1	0.60802	0.567365	0.445562	-0.162457		exon	LOC100651679	1409578	1409667	n	0	0.166667	0.0592063	0.166667
										exon	LOC100651679	1409578	1409669	n	0	0.166667	0.0592063	0.166667
										exon	LOC100651679	1412336	1412696	4	0.657906	0.382916	0.532362	-0.27499
										exon	LOC100651852	914786	914858	2	0.531992	0.788889	0.617662	0.256897
										exon	LOC100651885	3322761	3323473	2	0.1644	0.316496	0.283399	0.152096
										exon	LOC100651885	3328137	3328562	n	0.325562	0.166585	0.204945	-0.158977
										exon	LOC100651885	3329552	3329713	n	0.222222	0.0619547	0.0369369	-0.160268
										exon	LOC100651892	8157189	8157311	2	0.777778	0.625	0.75	-0.152778
										exon	LOC100651892	8162813	8162994	n	0.261616	0.469801	0.433433	0.208185
										exon	LOC100651892	8163190	8163231	n	0.142857	0.651786	0.569444	0.508929
										exon	LOC100651892	8163890	8164087	n	0.107013	0.259924	0.334424	0.152911
										exon	LOC100651930	7434042	7434207	5	0.411497	0.259118	0.445812	-0.15238
										exon	LOC100651930	7434693	7434824	4	0.75	1	0.844444	0.25
										exon	LOC100651986	11654189	11654315	n	0.375	0.025641	0.031746	-0.349359
										exon	LOC100651986	11656477	11657113	n	0.239005	0.0883242	0.0992142	-0.150681
										exon	LOC100651986	11660028	11660140	2	0.353968	0.142857	0.290404	-0.211111
										exon	LOC100652059	4891301	4891529	n	0.349053	0.141209	0.225307	-0.207844
										exon	LOC100652059	4896478	4896637	n	0.34564	0.122948	0.157934	-0.222692
										exon	LOC100652064	3286	3461	4	0.158679	0.369775	0.199728	0.211096
										exon	LOC100652064	3796	3922	2	0.162338	0.34154	0.402579	0.179203
										exon	LOC100652133	8750958	8751059	4	0.471154	0.222222	0.303896	-0.248932
										exon	LOC100652148	535273	535580	n	0.553148	0.148571	0.14721	-0.404577
										exon	LOC100652148	537243	537474	3	0.562987	0.367301	0.432673	-0.195686
										exon	LOC100652208	6703453	6703596	3	0.554674	0.716842	0.636056	0.162168
										exon	LOC100652208	6708964	6709222	n	0.075	0.283333	0.146701	0.208333
										exon	LOC100652208	6712630	6712768	n	0.833333	1	0.904762	0.166667
										exon	LOC100652208	6714192	6714448	n	0.513932	0.0651629	0.289437	-0.448769
										exon	LOC100652208	6714535	6714564	n	0.833333	1	0.9	0.166667
										exon	LOC100652208	6718514	6718710	n	0.154167	0.440887	0.361525	0.28672
										exon	LOC100652208	6724591	6724721	n	0.166667	0.342593	0.138889	0.175926
										exon	LOC105665731	7410076	7410512	2	0.692262	0.875691	0.830357	0.183429
										exon	LOC105665864	569531	569889	2	0.00779419	0.390291	0.441374	0.382497
										exon	LOC105665864	573339	573697	n	0.0105299	0.370128	0.338665	0.359599
										exon	LOC105666347	8984840	8985205	4	0.452384	0.286187	0.479039	-0.166197
										exon	LOC105666347	8985285	8985543	3	0.721014	0.359451	0.656586	-0.361564
										exon	LOC105666702	2477815	2478037	3	0.0119029	0.186278	0.258716	0.174375
										exon	LOC105666702	2478108	2478295	4	0.0175439	0.380117	0.27178	0.362573
										exon	LOC105666827	1220265	1220984	1	0	0.251381	0.271278	0.251381
										exon	LOC105667204	1461514	1461951	n	0.111111	0.3	0	0.188889
										exon	LOC110120141	1221704	1222138	3	0.0015528	0.252585	0.338743	0.251032
										exon	LOC110120141	1221924	1222138	2	0	0.421318	0.488186	0.421318

## Sheet: 1.0.6
Supplementary 1.0.6: GO terms enriched for differentially methylated genes per comparison.
All differentially methylated: male vs queen					All differentially methylated: male vs worker					All differentially methylated: worker vs queen					Male hypermethylated in MvQ					Male hypermethylated in MvW					Queen hypermethylated in MvQ					Queen hypermethylated in WvQ					Worker hypermethylated in MvW					Worker hypermethylated in WvQ					Worker and queen hypermethylated compared to males
GOBPID	Pvalue	Name	Frequency		GOBPID	Pvalue	Name	Frequency		GOBPID	Pvalue	Name	Frequency		GOBPID	Pvalue	Name	Frequency		GOBPID	Pvalue	Name	Frequency		GOBPID	Pvalue	Name	Frequency		GOBPID	Pvalue	Name	Frequency		GOBPID	Pvalue	Name	Frequency		GOBPID	Pvalue	Name	Frequency		GOBPID	Pvalue	Name	Frequency
GO:0000003	0.0060843	reproduction	0.788723		GO:0000003	0.0400983	reproduction	0.788723		GO:0000045	0.0338915	autophagosome assembly	0.0487059		GO:0002252	0.0479814	immune effector process	0.0684015		GO:0007155	0.0421915	cell adhesion	0.688087		GO:0048583	0.0284345	regulation of response to stimulus	1.34673		GO:0051656	0.0310465	establishment of organelle localization	0.146315		GO:0009408	0.0486326	response to heat	0.171454		GO:0002009	0.0427699	morphogenesis of an epithelium	0.116934		GO:0000184	0.0389574	nuclear-transcribed mRNA catabolic process, nonsense-mediated decay	0.0675774
GO:0000012	0.0448265	single strand break repair	0.0059731		GO:0000011	0.0239411	vacuole inheritance	0.0010665		GO:0000122	0.0358468	negative regulation of transcription by RNA polymerase II	0.164757		GO:0002520	0.0117398	immune system development	0.142253		GO:0023061	0.0244588	signal release	0.0552157		GO:0051128	0.0384481	regulation of cellular component organization	0.899906							GO:0010605	0.0133023	negative regulation of macromolecule metabolic process	1.701		GO:0003006	0.0258609	developmental process involved in reproduction	0.30566		GO:0006895	0.0389574	Golgi to endosome transport	0.0145363
GO:0000022	0.0165465	mitotic spindle elongation	0.00229575		GO:0000022	0.0144983	mitotic spindle elongation	0.00229575		GO:0000226	0.0139203	microtubule cytoskeleton organization	0.340003		GO:0007275	0.042817	multicellular organism development	1.41363		GO:0050790	0.0312613	regulation of catalytic activity	2.07426		GO:0051248	0.036222	negative regulation of protein metabolic process	0.607196							GO:0010608	0.0192793	post-transcriptional regulation of gene expression	1.49169		GO:0007166	0.0153934	cell surface receptor signaling pathway	1.18582		GO:0006915	0.037588	apoptotic process	0.276362
GO:0000032	0.0226684	cell wall mannoprotein biosynthetic process	0.00187677		GO:0000122	0.000126295	negative regulation of transcription by RNA polymerase II	0.164757		GO:0000904	0.00969149	cell morphogenesis involved in differentiation	0.191877		GO:0007507	0.016763	heart development	0.105275		GO:1903530	0.0421915	regulation of secretion by cell	0.0984921		GO:1901575	0.0152165	organic substance catabolic process	5.67762							GO:0015031	0.0491351	protein transport	2.72571		GO:0007276	0.0258609	gamete generation	0.17393		GO:0007166	0.0195378	cell surface receptor signaling pathway	1.18582
GO:0000122	7.38993e-06	negative regulation of transcription by RNA polymerase II	0.164757		GO:0000226	0.025456	microtubule cytoskeleton organization	0.340003		GO:0001558	0.0215705	regulation of cell growth	0.0721274		GO:0009914	0.0479814	hormone transport	0.0431241																	GO:0016482	0.0455402	cytosolic transport	0.108652		GO:0008152	0.0313792	metabolic process	60.5596		GO:0007626	0.0389574	locomotory behavior	0.0396164
GO:0000184	0.0202462	nuclear-transcribed mRNA catabolic process, nonsense-mediated decay	0.0675774		GO:0000294	0.0239411	nuclear-transcribed mRNA catabolic process, endonucleolytic cleavage-dependent decay	0.000692534		GO:0001709	0.0414797	cell fate determination	0.0103568		GO:0023061	0.00983093	signal release	0.0552157																	GO:0018205	0.0192793	peptidyl-lysine modification	0.434073		GO:0009887	0.0258609	animal organ morphogenesis	0.202116		GO:0008219	0.037588	cell death	0.317298
GO:0000278	0.0408003	mitotic cell cycle	0.386399		GO:0000724	0.0395844	double-strand break repair via homologous recombination	0.114448		GO:0001738	0.00971416	morphogenesis of a polarized epithelium	0.015447		GO:0030097	0.0188104	hemopoiesis	0.128527																	GO:0031324	0.0372673	negative regulation of cellular metabolic process	1.39601		GO:0009966	0.0473065	regulation of signal transduction	0.965136		GO:0008284	0.0132022	positive regulation of cell population proliferation	0.12833
GO:0000294	0.0226684	nuclear-transcribed mRNA catabolic process, endonucleolytic cleavage-dependent decay	0.000692534		GO:0000904	0.00111116	cell morphogenesis involved in differentiation	0.191877		GO:0001745	0.0320992	compound eye morphogenesis	0.00629513		GO:0046883	0.0479814	regulation of hormone secretion	0.0399142																	GO:0033036	0.00880132	macromolecule localization	3.61581		GO:0032504	0.0258609	multicellular organism reproduction	0.203224		GO:0009056	0.0296749	catabolic process	6.16588
GO:0000375	0.0234468	RNA splicing, via transesterification reactions	0.483683		GO:0001775	0.0485526	cell activation	0.111924		GO:0001754	0.0172474	eye photoreceptor cell differentiation	0.0141415		GO:0051046	0.00983093	regulation of secretion	0.106294																	GO:0034613	0.0491351	cellular protein localization	1.5197		GO:0042221	0.0186131	response to chemical	3.60288		GO:0009057	0.0394551	macromolecule catabolic process	2.26092
GO:0000398	0.0220191	mRNA splicing, via spliceosome	0.472038		GO:0001922	0.0239411	B-1 B cell homeostasis	0.000602504		GO:0001933	0.0388292	negative regulation of protein phosphorylation	0.0690491		GO:0051051	0.0479814	negative regulation of transport	0.063952																	GO:0045596	0.0486326	negative regulation of cell differentiation	0.0965461		GO:0044703	0.0258609	multi-organism reproductive process	0.0131374		GO:0030041	0.0389574	actin filament polymerization	0.0236015
GO:0000902	0.032952	cell morphogenesis	0.305463		GO:0001944	0.0178814	vasculature development	0.117859		GO:0002066	0.0442612	columnar/cuboidal epithelial cell development	0.00890598		GO:0060341	0.0302545	regulation of cellular localization	0.119774																	GO:0048193	0.0486326	Golgi vesicle transport	0.389612		GO:0048585	0.0427699	negative regulation of response to stimulus	0.410496		GO:0045088	0.00573696	regulation of innate immune response	0.0468118
GO:0000904	0.00338912	cell morphogenesis involved in differentiation	0.191877		GO:0001955	0.0473129	blood vessel maturation	0.00300906		GO:0002164	0.0179304	larval development	0.00737202		GO:0090087	0.0466969	regulation of peptide transport	0.0327257																	GO:0048519	0.0229123	negative regulation of biological process	2.607		GO:0048869	0.0490112	cellular developmental process	1.23681		GO:0045840	0.0389574	positive regulation of mitotic nuclear division	0.00870515
GO:0001501	0.025741	skeletal system development	0.1004		GO:0002035	0.0239411	brain renin-angiotensin system	0.000277013		GO:0002165	0.0395796	instar larval or pupal development	0.0121228		GO:0140352	0.00191943	export from cell	0.689289																	GO:0051052	0.0486326	regulation of DNA metabolic process	0.235832		GO:0051716	0.0490112	cellular response to stimulus	11.6467		GO:0046854	0.0140246	phosphatidylinositol phosphate biosynthetic process	0.176717
GO:0001558	0.025741	regulation of cell growth	0.0721274		GO:0002204	0.0487465	somatic recombination of immunoglobulin genes involved in immune response	0.00307831		GO:0002244	0.0211828	hematopoietic progenitor cell differentiation	0.0197095																						GO:0051172	0.02651	negative regulation of nitrogen compound metabolic process	1.32644		GO:0065008	0.0112627	regulation of biological quality	2.88222		GO:0048193	0.0132022	Golgi vesicle transport	0.389612
GO:0001666	0.0418203	response to hypoxia	0.0363649		GO:0002252	0.0298653	immune effector process	0.0684015		GO:0002252	0.0351262	immune effector process	0.0684015																						GO:0060249	0.0475713	anatomical structure homeostasis	0.0496131							GO:0048511	0.0243087	rhythmic process	0.110715
GO:0001667	0.026634	ameboidal-type cell migration	0.0435015		GO:0002381	0.0487465	immunoglobulin production involved in immunoglobulin-mediated immune response	0.00346267		GO:0003015	0.0374354	heart process	0.0191312																						GO:0061024	0.0170855	membrane organization	0.541416							GO:0051128	0.0382769	regulation of cellular component organization	0.899906
GO:0001701	0.025741	in utero embryonic development	0.0468949		GO:0002520	0.000752249	immune system development	0.142253		GO:0003179	0.0397911	heart valve morphogenesis	0.00670719																						GO:0072359	0.0475713	circulatory system development	0.198643							GO:0051248	0.041622	negative regulation of protein metabolic process	0.607196
GO:0001745	0.0449864	compound eye morphogenesis	0.00629513		GO:0002637	0.0321022	regulation of immunoglobulin production	0.00899601		GO:0003301	0.0319591	physiological cardiac muscle hypertrophy	0.000360117																																GO:0051276	0.0187514	chromosome organization	2.0047
GO:0001932	0.0100332	regulation of protein phosphorylation	0.279725		GO:0002683	0.014898	negative regulation of immune system process	0.0653336		GO:0005979	0.0319591	regulation of glycogen biosynthetic process	0.00361156																																GO:0051493	0.0243087	regulation of cytoskeleton organization	0.279801
GO:0001938	0.0165465	positive regulation of endothelial cell proliferation	0.0116761		GO:0002705	0.0429069	positive regulation of leukocyte mediated immunity	0.0167178		GO:0006189	0.047561	'de novo' IMP biosynthetic process	0.396451																																GO:0051604	0.0389574	protein maturation	0.548078
GO:0002009	0.0346296	morphogenesis of an epithelium	0.116934		GO:0002706	0.0487465	regulation of lymphocyte mediated immunity	0.0214339		GO:0006352	0.0208124	DNA-templated transcription, initiation	0.842384																																GO:0051781	0.0389574	positive regulation of cell division	0.0495716
GO:0002011	0.0245415	morphogenesis of an epithelial sheet	0.0137641		GO:0002714	0.0144983	positive regulation of B cell mediated immunity	0.0051386		GO:0006464	0.0474581	cellular protein modification process	8.41647																																GO:0060249	0.0209172	anatomical structure homeostasis	0.0496131
GO:0002035	0.0226684	brain renin-angiotensin system	0.000277013		GO:0002821	0.0429069	positive regulation of adaptive immune response	0.0132205		GO:0006475	0.02998	internal protein amino acid acetylation	0.133756																																GO:0065003	0.037588	protein-containing complex assembly	1.44543
GO:0002165	0.0275129	instar larval or pupal development	0.0121228		GO:0002889	0.0225819	regulation of immunoglobulin mediated immune response	0.00725429		GO:0006582	0.0197707	melanin metabolic process	0.0205475
GO:0002218	0.0245415	activation of innate immune response	0.011593		GO:0003007	0.0373222	heart morphogenesis	0.0446338		GO:0006700	0.0319591	C21-steroid hormone biosynthetic process	0.00268357
GO:0002244	0.00386733	hematopoietic progenitor cell differentiation	0.0197095		GO:0003013	0.014898	circulatory system process	0.103409		GO:0006705	0.0161067	mineralocorticoid biosynthetic process	0.000245849
GO:0002520	0.000200806	immune system development	0.142253		GO:0003062	0.0239411	regulation of heart rate by chemical signal	0.000370505		GO:0006886	0.0212907	intracellular protein transport	1.22657
GO:0002683	0.0145637	negative regulation of immune system process	0.0653336		GO:0003149	0.0239411	membranous septum morphogenesis	0.000865667		GO:0006895	0.047561	Golgi to endosome transport	0.0145363
GO:0002792	0.0337923	negative regulation of peptide secretion	0.00618086		GO:0003205	0.00195705	cardiac chamber development	0.0237123		GO:0006928	0.0159051	movement of cell or subcellular component	0.954689
GO:0003002	0.00786575	regionalization	0.0852197		GO:0003215	0.0239411	cardiac right ventricle morphogenesis	0.00259354		GO:0006936	0.0338915	muscle contraction	0.0407556
GO:0003006	0.0214907	developmental process involved in reproduction	0.30566		GO:0003222	0.0473129	ventricular trabecula myocardium morphogenesis	0.00210876		GO:0006955	0.0122041	immune response	0.379619
GO:0003007	0.00842201	heart morphogenesis	0.0446338		GO:0003226	0.0239411	right ventricular compact myocardium morphogenesis	0.000145432		GO:0006995	0.047561	cellular response to nitrogen starvation	0.00564415
GO:0003015	0.00153176	heart process	0.0191312		GO:0003281	0.0321022	ventricular septum development	0.00885058		GO:0007049	0.00487561	cell cycle	1.70463
GO:0003062	0.0226684	regulation of heart rate by chemical signal	0.000370505		GO:0003289	0.0473129	atrial septum primum morphogenesis	0.000439759		GO:0007163	0.045426	establishment or maintenance of cell polarity	0.0727195
GO:0003081	0.0448265	regulation of systemic arterial blood pressure by renin-angiotensin	0.00432487		GO:0003290	0.0239411	atrial septum secundum morphogenesis	0.000283939		GO:0007165	0.0368622	signal transduction	7.83941
GO:0003149	0.0226684	membranous septum morphogenesis	0.000865667		GO:0006096	0.0340375	glycolytic process	0.532551		GO:0007167	0.03147	enzyme-linked receptor protein signaling pathway	0.276802
GO:0003205	0.0182062	cardiac chamber development	0.0237123		GO:0006101	0.0473129	citrate metabolic process	0.010852		GO:0007194	0.0161067	negative regulation of adenylate cyclase activity	0.00722659
GO:0003215	0.0448265	cardiac right ventricle morphogenesis	0.00259354		GO:0006267	0.0473129	pre-replicative complex assembly involved in nuclear cell cycle DNA replication	0.00307139		GO:0007259	0.0308634	receptor signaling pathway via JAK-STAT	0.010897
GO:0003222	0.0448265	ventricular trabecula myocardium morphogenesis	0.00210876		GO:0006281	0.0315796	DNA repair	2.31686		GO:0007272	0.0288421	ensheathment of neurons	0.0248169
GO:0003226	0.0226684	right ventricular compact myocardium morphogenesis	0.000145432		GO:0006310	0.00402351	DNA recombination	1.67236		GO:0007281	0.0287351	germ cell development	0.08362
GO:0003289	0.0448265	atrial septum primum morphogenesis	0.000439759		GO:0006336	0.0223	DNA replication-independent chromatin assembly	0.0137122		GO:0007298	0.0430048	border follicle cell migration	0.00231306
GO:0003290	0.0226684	atrial septum secundum morphogenesis	0.000283939		GO:0006338	0.0411738	chromatin remodeling	0.442453		GO:0007312	0.0319591	oocyte nucleus migration involved in oocyte dorsal/ventral axis specification	7.61787e-05
GO:0005977	0.0018887	glycogen metabolic process	0.184491		GO:0006357	0.0240972	regulation of transcription by RNA polymerase II	1.85424		GO:0007318	0.0161067	pole plasm protein localization	0.00020776
GO:0005979	0.0445242	regulation of glycogen biosynthetic process	0.00361156		GO:0006366	0.00563685	transcription by RNA polymerase II	0.253481		GO:0007349	0.000184142	cellularization	0.00332762
GO:0006056	0.0226684	mannoprotein metabolic process	0.00189062		GO:0006409	0.0144983	tRNA export from nucleus	0.00751399		GO:0007405	0.00141335	neuroblast proliferation	0.00830348
GO:0006096	0.0270913	glycolytic process	0.532551		GO:0006435	0.0239411	threonyl-tRNA aminoacylation	0.0486713		GO:0007409	0.037314	axonogenesis	0.141505
GO:0006165	0.0440123	nucleoside diphosphate phosphorylation	0.585589		GO:0006468	0.00576576	protein phosphorylation	4.14864		GO:0007420	0.0468437	brain development	0.12146
GO:0006259	0.00464655	DNA metabolic process	5.67456		GO:0006476	0.0340375	protein deacetylation	0.0837204		GO:0007425	0.0161067	epithelial cell fate determination, open tracheal system	5.88654e-05
GO:0006267	0.0448265	pre-replicative complex assembly involved in nuclear cell cycle DNA replication	0.00307139		GO:0006479	0.0284747	protein methylation	0.441372		GO:0007446	0.0390452	imaginal disc growth	0.000235461
GO:0006338	0.0284562	chromatin remodeling	0.442453		GO:0006606	0.0271575	protein import into nucleus	0.0955696		GO:0007480	0.0090255	imaginal disc-derived leg morphogenesis	0.00173133
GO:0006351	1.8169e-05	transcription, DNA-templated	1.92495		GO:0006725	0.0256803	cellular aromatic compound metabolic process	21.8064		GO:0007517	0.02998	muscle organ development	0.0693538
GO:0006357	7.51401e-06	regulation of transcription by RNA polymerase II	1.85424		GO:0006895	0.000254929	Golgi to endosome transport	0.0145363		GO:0007560	0.0131493	imaginal disc morphogenesis	0.00878133
GO:0006435	0.0226684	threonyl-tRNA aminoacylation	0.0486713		GO:0006950	0.0102069	response to stress	4.79462		GO:0007611	0.0231319	learning or memory	0.0311086
GO:0006475	0.0116497	internal protein amino acid acetylation	0.133756		GO:0006974	0.0109364	cellular response to DNA damage stimulus	2.46587		GO:0007616	0.0170721	long-term memory	0.00510051
GO:0006705	0.0448265	mineralocorticoid biosynthetic process	0.000245849		GO:0007010	0.000123607	cytoskeleton organization	0.957784		GO:0008283	0.00395545	cell population proliferation	0.117326
GO:0006725	0.00957166	cellular aromatic compound metabolic process	21.8064		GO:0007049	0.0175636	cell cycle	1.70463		GO:0008286	0.0392587	insulin receptor signaling pathway	0.0174899
GO:0006886	0.00860675	intracellular protein transport	1.22657		GO:0007077	0.0144983	mitotic nuclear membrane disassembly	6.2328e-05		GO:0008356	0.0338915	asymmetric cell division	0.0114718
GO:0006895	0.00720907	Golgi to endosome transport	0.0145363		GO:0007094	0.0373531	mitotic spindle assembly checkpoint signaling	0.0309043		GO:0008589	0.0321722	regulation of smoothened signaling pathway	0.0149518
GO:0006955	0.00825561	immune response	0.379619		GO:0007097	0.0373531	nuclear migration	0.00595579		GO:0009308	0.00248097	amine metabolic process	0.574623
GO:0006974	0.0300912	cellular response to DNA damage stimulus	2.46587		GO:0007154	0.0353765	cell communication	8.51956		GO:0009416	0.0465355	response to light stimulus	0.17732
GO:0007010	0.000518968	cytoskeleton organization	0.957784		GO:0007163	0.00702708	establishment or maintenance of cell polarity	0.0727195		GO:0009653	0.0249059	anatomical structure morphogenesis	0.890525
GO:0007020	0.0441717	microtubule nucleation	0.0455202		GO:0007167	0.0310835	enzyme-linked receptor protein signaling pathway	0.276802		GO:0009719	0.0174596	response to endogenous stimulus	0.644364
GO:0007049	0.00255692	cell cycle	1.70463		GO:0007194	0.0239411	negative regulation of adenylate cyclase activity	0.00722659		GO:0009886	0.0236121	post-embryonic animal morphogenesis	0.0127426
GO:0007051	0.0378289	spindle organization	0.0880106		GO:0007276	0.00280945	gamete generation	0.17393		GO:0009891	0.0261693	positive regulation of biosynthetic process	0.863094
GO:0007097	0.0337923	nuclear migration	0.00595579		GO:0007279	0.0144983	pole cell formation	0.000342804		GO:0010150	0.00808538	leaf senescence	0.00587268
GO:0007163	0.00187249	establishment or maintenance of cell polarity	0.0727195		GO:0007283	0.00794517	spermatogenesis	0.101692		GO:0010507	0.0197707	negative regulation of autophagy	0.0121886
GO:0007194	0.0448265	negative regulation of adenylate cyclase activity	0.00722659		GO:0007293	0.0468387	germarium-derived egg chamber formation	0.00231652		GO:0010528	0.0397911	regulation of transposition	0.00363234
GO:0007267	0.0328638	cell-cell signaling	0.429115		GO:0007346	0.00977163	regulation of mitotic cell cycle	0.179245		GO:0010564	0.0298961	regulation of cell cycle process	0.344037
GO:0007272	0.0222982	ensheathment of neurons	0.0248169		GO:0007406	0.0144983	negative regulation of neuroblast proliferation	0.00159283		GO:0010565	0.00460423	regulation of cellular ketone metabolic process	0.0442113
GO:0007275	0.000860559	multicellular organism development	1.41363		GO:0007415	0.0473129	defasciculation of motor neuron axon	0.000121193		GO:0010566	0.047561	regulation of ketone biosynthetic process	0.00650982
GO:0007276	0.000156714	gamete generation	0.17393		GO:0007417	0.0314993	central nervous system development	0.178217		GO:0010592	0.047561	positive regulation of lamellipodium assembly	0.00341765
GO:0007279	0.013062	pole cell formation	0.000342804		GO:0007425	0.0473129	epithelial cell fate determination, open tracheal system	5.88654e-05		GO:0010631	0.0318423	epithelial cell migration	0.019848
GO:0007283	0.0408297	spermatogenesis	0.101692		GO:0007455	0.0487465	eye-antennal disc morphogenesis	0.000945308		GO:0010646	0.0482316	regulation of cell communication	1.06082
GO:0007289	0.0388485	spermatid nucleus differentiation	0.00384702		GO:0007517	0.0440519	muscle organ development	0.0693538		GO:0010648	0.0247131	negative regulation of cell communication	0.352188
GO:0007309	0.0418203	oocyte axis specification	0.00427293		GO:0008286	0.000248801	insulin receptor signaling pathway	0.0174899		GO:0010718	0.047561	positive regulation of epithelial to mesenchymal transition	0.00692187
GO:0007318	0.0448265	pole plasm protein localization	0.00020776		GO:0008584	0.0130292	male gonad development	0.0151769		GO:0010770	0.0241289	positive regulation of cell morphogenesis involved in differentiation	0.00833118
GO:0007399	0.00200068	nervous system development	0.619215		GO:0008589	0.0370419	regulation of smoothened signaling pathway	0.0149518		GO:0010800	0.047561	positive regulation of peptidyl-threonine phosphorylation	0.0036912
GO:0007405	0.00926631	neuroblast proliferation	0.00830348		GO:0009408	0.0026899	response to heat	0.171454		GO:0010831	0.0397911	positive regulation of myotube differentiation	0.00189754
GO:0007406	0.000587387	negative regulation of neuroblast proliferation	0.00159283		GO:0009653	0.0139908	anatomical structure morphogenesis	0.890525		GO:0010894	0.00808538	negative regulation of steroid biosynthetic process	0.00366697
GO:0007415	0.0448265	defasciculation of motor neuron axon	0.000121193		GO:0009725	0.0103879	response to hormone	0.460341		GO:0010942	0.00443595	positive regulation of cell death	0.0935717
GO:0007417	0.0302362	central nervous system development	0.178217		GO:0009755	0.0290384	hormone-mediated signaling pathway	0.286501		GO:0014042	0.0079288	positive regulation of neuron maturation	0.000626743
GO:0007423	0.0459471	sensory organ development	0.135231		GO:0009889	0.000815159	regulation of biosynthetic process	11.4382		GO:0014733	0.00808538	regulation of skeletal muscle adaptation	0.00153396
GO:0007425	0.0448265	epithelial cell fate determination, open tracheal system	5.88654e-05		GO:0009890	0.000113617	negative regulation of biosynthetic process	0.893202		GO:0014736	0.00808538	negative regulation of muscle atrophy	0.000121193
GO:0007446	0.0245415	imaginal disc growth	0.000235461		GO:0009967	0.0321757	positive regulation of signal transduction	0.3011		GO:0014888	0.0240644	striated muscle adaptation	0.00330685
GO:0007472	0.0431262	wing disc morphogenesis	0.00639555		GO:0009987	0.0259359	cellular process	77.5997		GO:0015833	0.0190946	peptide transport	0.346156
GO:0007517	0.0468942	muscle organ development	0.0693538		GO:0010468	0.00747027	regulation of gene expression	12.3302		GO:0016043	0.0184864	cellular component organization	7.66502
GO:0008015	0.0154976	blood circulation	0.0986687		GO:0010557	0.000340075	positive regulation of macromolecule biosynthetic process	0.835635		GO:0016202	0.0121983	regulation of striated muscle tissue development	0.00241694
GO:0008152	0.00790533	metabolic process	60.5596		GO:0010565	0.00522103	regulation of cellular ketone metabolic process	0.0442113		GO:0016236	0.0357459	macroautophagy	0.0909435
GO:0008154	0.0418203	actin polymerization or depolymerization	0.057411		GO:0010571	0.0473129	positive regulation of nuclear cell cycle DNA replication	0.00134698		GO:0016330	0.0240644	second mitotic wave involved in compound eye morphogenesis	0.000183521
GO:0008284	0.0442817	positive regulation of cell population proliferation	0.12833		GO:0010608	0.0424825	post-transcriptional regulation of gene expression	1.49169		GO:0016332	0.0240644	establishment or maintenance of polarity of embryonic epithelium	0.000238924
GO:0008285	0.0195908	negative regulation of cell population proliferation	0.123025		GO:0010628	9.18461e-05	positive regulation of gene expression	0.232231		GO:0016336	0.0161067	establishment or maintenance of polarity of larval imaginal disc epithelium	7.96414e-05
GO:0008366	0.0350192	axon ensheathment	0.0247823		GO:0010629	3.81024e-05	negative regulation of gene expression	0.630593		GO:0016567	0.014974	protein ubiquitination	0.994579
GO:0008542	0.0165465	visual learning	0.00543985		GO:0010638	0.00706882	positive regulation of organelle organization	0.107727		GO:0016573	0.025587	histone acetylation	0.130705
GO:0008586	0.00514181	imaginal disc-derived wing vein morphogenesis	0.00105958		GO:0010800	0.00801523	positive regulation of peptidyl-threonine phosphorylation	0.0036912		GO:0018076	0.0161067	N-terminal peptidyl-lysine acetylation	0.000484773
GO:0008587	0.0441717	imaginal disc-derived wing margin morphogenesis	0.0011877		GO:0010948	0.00292063	negative regulation of cell cycle process	0.146145		GO:0018209	0.00140625	peptidyl-serine modification	0.0539137
GO:0009135	0.0408979	purine nucleoside diphosphate metabolic process	0.580641		GO:0014070	0.0121278	response to organic cyclic compound	0.171381		GO:0018210	0.0184002	peptidyl-threonine modification	0.0146852
GO:0009185	0.0408979	ribonucleoside diphosphate metabolic process	0.58338		GO:0016032	0.00115941	viral process	0.148195		GO:0019054	0.0240644	modulation by virus of host cellular process	0.00841775
GO:0009250	0.0245415	glucan biosynthetic process	0.195596		GO:0016243	0.0239411	regulation of autophagosome size	0.000370505		GO:0019080	0.0133494	viral gene expression	0.0073928
GO:0009308	0.00169998	amine metabolic process	0.574623		GO:0016330	0.0473129	second mitotic wave involved in compound eye morphogenesis	0.000183521		GO:0019221	0.0374354	cytokine-mediated signaling pathway	0.144116
GO:0009408	0.0128111	response to heat	0.171454		GO:0016570	0.00139885	histone modification	0.432577		GO:0019953	0.0354684	sexual reproduction	0.240818
GO:0009617	0.0244211	response to bacterium	0.1693		GO:0016573	0.0402255	histone acetylation	0.130705		GO:0021535	0.0240644	cell migration in hindbrain	0.00220918
GO:0009635	0.0226684	response to herbicide	0.00403401		GO:0018023	0.0487465	peptidyl-lysine trimethylation	0.0125522		GO:0021799	0.0319591	cerebral cortex radially oriented cell migration	0.00431448
GO:0009719	0.00831754	response to endogenous stimulus	0.644364		GO:0018076	0.0473129	N-terminal peptidyl-lysine acetylation	0.000484773		GO:0021819	0.0240644	layer formation in cerebral cortex	0.0020499
GO:0009743	0.0212401	response to carbohydrate	0.0314341		GO:0018130	1.27734e-05	heterocycle biosynthetic process	8.64655		GO:0021942	0.0161067	radial glia guided migration of Purkinje cell	0.000370505
GO:0009786	0.0226684	regulation of asymmetric cell division	0.00317873		GO:0018205	0.000546008	peptidyl-lysine modification	0.434073		GO:0022027	0.0240644	interkinetic nuclear migration	0.000595579
GO:0009792	0.0115344	embryo development ending in birth or egg hatching	0.125702		GO:0018209	0.00205541	peptidyl-serine modification	0.0539137		GO:0022030	0.0319591	telencephalon glial cell migration	0.00330339
GO:0009888	0.0158797	tissue development	0.471262		GO:0018991	0.0473129	oviposition	0.00104226		GO:0022611	0.0240644	dormancy process	0.00234423
GO:0009889	0.0142552	regulation of biosynthetic process	11.4382		GO:0019083	0.00842295	viral transcription	0.00396822		GO:0023051	0.0040351	regulation of signaling	1.07005
GO:0009890	0.00210605	negative regulation of biosynthetic process	0.893202		GO:0019417	0.0239411	sulfur oxidation	0.00357347		GO:0030030	0.00602209	cell projection organization	0.699182
GO:0009891	0.00243875	positive regulation of biosynthetic process	0.863094		GO:0019438	1.16261e-05	aromatic compound biosynthetic process	8.34145		GO:0030714	0.00808538	anterior/posterior axis specification, follicular epithelium	1.0388e-05
GO:0009894	0.00791073	regulation of catabolic process	0.360408		GO:0019827	0.0271575	stem cell population maintenance	0.0212539		GO:0030723	0.0319591	ovarian fusome organization	0.000249312
GO:0009895	0.0136994	negative regulation of catabolic process	0.0455722		GO:0021553	0.0239411	olfactory nerve development	0.000969547		GO:0030855	0.0183444	epithelial cell differentiation	0.10878
GO:0009966	0.0468864	regulation of signal transduction	0.965136		GO:0021675	0.0271722	nerve development	0.0148652		GO:0031175	0.0119867	neuron projection development	0.206642
GO:0010044	0.0226684	response to aluminum ion	0.00381586		GO:0021764	0.0239411	amygdala development	0.000657907		GO:0031295	0.0240644	T cell costimulation	0.00437335
GO:0010266	0.0448265	response to vitamin B1	0.000124656		GO:0021819	0.0473129	layer formation in cerebral cortex	0.0020499		GO:0031324	0.043931	negative regulation of cellular metabolic process	1.39601
GO:0010269	0.0226684	response to selenium ion	0.000650982		GO:0021897	0.0239411	forebrain astrocyte development	0.000200835		GO:0031401	0.0124395	positive regulation of protein modification process	0.209661
GO:0010468	0.00555315	regulation of gene expression	12.3302		GO:0022412	0.0430151	cellular process involved in reproduction in multicellular organism	0.115934		GO:0031944	0.00808538	negative regulation of glucocorticoid metabolic process	0.000782563
GO:0010562	0.0298241	positive regulation of phosphorus metabolic process	0.177451		GO:0022611	0.0239411	dormancy process	0.00234423		GO:0031946	0.0161067	regulation of glucocorticoid biosynthetic process	0.00136083
GO:0010565	0.0068023	regulation of cellular ketone metabolic process	0.0442113		GO:0023052	0.0221321	signaling	8.0063		GO:0031998	0.0397911	regulation of fatty acid beta-oxidation	0.00250697
GO:0010604	0.000932265	positive regulation of macromolecule metabolic process	1.31714		GO:0030029	0.0225455	actin filament-based process	0.432653		GO:0032095	0.0240644	regulation of response to food	0.00714002
GO:0010629	0.000186376	negative regulation of gene expression	0.630593		GO:0030034	0.0239411	microvillar actin bundle assembly	6.57907e-05		GO:0032252	0.00808538	secretory granule localization	0.000650982
GO:0010632	0.0322571	regulation of epithelial cell migration	0.0318877		GO:0030047	0.0239411	actin modification	0.00322028		GO:0032268	0.0127067	regulation of cellular protein metabolic process	2.28522
GO:0010646	0.0279988	regulation of cell communication	1.06082		GO:0030071	0.0210205	regulation of mitotic metaphase/anaphase transition	0.0599942		GO:0032344	0.00808538	regulation of aldosterone metabolic process	0.00110459
GO:0010675	0.0186912	regulation of cellular carbohydrate metabolic process	0.0385533		GO:0030097	0.0131797	hemopoiesis	0.128527		GO:0032348	0.00808538	negative regulation of aldosterone biosynthetic process	0.000630206
GO:0010800	0.000216917	positive regulation of peptidyl-threonine phosphorylation	0.0036912		GO:0030324	0.0167568	lung development	0.0238509		GO:0032353	0.00808538	negative regulation of hormone biosynthetic process	0.00167593
GO:0010817	0.00773862	regulation of hormone levels	0.214284		GO:0030325	0.0473129	adrenal gland development	0.00394744		GO:0032483	0.0161067	regulation of Rab protein signal transduction	0.0013539
GO:0010894	0.0226684	negative regulation of steroid biosynthetic process	0.00366697		GO:0030397	0.0183506	membrane disassembly	0.00102149		GO:0032780	0.0319591	negative regulation of ATP-dependent activity	0.015582
GO:0010907	0.00297113	positive regulation of glucose metabolic process	0.00501394		GO:0030518	0.00599699	intracellular steroid hormone receptor signaling pathway	0.0093215		GO:0032868	0.0140561	response to insulin	0.0323205
GO:0010941	0.0315486	regulation of cell death	0.369851		GO:0030540	0.0239411	female genitalia development	0.00240309		GO:0032870	0.0214221	cellular response to hormone stimulus	0.350806
GO:0010948	0.026634	negative regulation of cell cycle process	0.146145		GO:0030900	0.00976078	forebrain development	0.0538168		GO:0032885	0.0319591	regulation of polysaccharide biosynthetic process	0.00887828
GO:0014042	0.00487835	positive regulation of neuron maturation	0.000626743		GO:0031060	0.0467674	regulation of histone methylation	0.0182863		GO:0032989	0.0422261	cellular component morphogenesis	0.194214
GO:0014045	0.0226684	establishment of endothelial blood-brain barrier	0.000318565		GO:0031062	0.0429069	positive regulation of histone methylation	0.00975087		GO:0033036	0.028249	macromolecule localization	3.61581
GO:0014733	0.0226684	regulation of skeletal muscle adaptation	0.00153396		GO:0031063	0.0225819	regulation of histone deacetylation	0.00809918		GO:0033138	0.00013439	positive regulation of peptidyl-serine phosphorylation	0.0125833
GO:0014736	0.0226684	negative regulation of muscle atrophy	0.000121193		GO:0031175	0.0436324	neuron projection development	0.206642		GO:0033238	0.00380844	regulation of cellular amine metabolic process	0.0154712
GO:0016032	0.0281171	viral process	0.148195		GO:0031268	0.0473129	pseudopodium organization	0.000644056		GO:0034063	0.0319591	stress granule assembly	0.00758671
GO:0016043	0.0213925	cellular component organization	7.66502		GO:0031274	0.0239411	positive regulation of pseudopodium assembly	0.00129158		GO:0034080	0.0161067	CENP-A containing chromatin assembly	0.00518015
GO:0016071	0.00444606	mRNA metabolic process	1.20191		GO:0031279	0.00542847	regulation of cyclase activity	0.0226355		GO:0034309	0.0240644	primary alcohol biosynthetic process	0.230267
GO:0016192	0.0311085	vesicle-mediated transport	1.57216		GO:0031323	0.0110002	regulation of cellular metabolic process	12.6193		GO:0034349	0.00808538	glial cell apoptotic process	0.00072716
GO:0016243	0.0226684	regulation of autophagosome size	0.000370505		GO:0031324	0.00351392	negative regulation of cellular metabolic process	1.39601		GO:0034474	0.00808538	U2 snRNA 3'-end processing	0.00317873
GO:0016336	0.0448265	establishment or maintenance of polarity of larval imaginal disc epithelium	7.96414e-05		GO:0031328	0.000704393	positive regulation of cellular biosynthetic process	0.858454		GO:0034501	0.000630869	protein localization to kinetochore	0.00930419
GO:0016482	0.045117	cytosolic transport	0.108652		GO:0031399	0.0153226	regulation of protein modification process	0.44782		GO:0034502	0.0145459	protein localization to chromosome	0.0309874
GO:0016573	0.00873122	histone acetylation	0.130705		GO:0031497	0.02038	chromatin assembly	0.148119		GO:0034650	0.0240644	cortisol metabolic process	0.000626743
GO:0016575	0.0242426	histone deacetylation	0.0633564		GO:0031577	0.0487465	spindle checkpoint signaling	0.0315276		GO:0034654	0.0207512	nucleobase-containing compound biosynthetic process	6.26212
GO:0018076	0.0448265	N-terminal peptidyl-lysine acetylation	0.000484773		GO:0032200	0.0113108	telomere organization	0.132225		GO:0034727	0.00808538	piecemeal microautophagy of the nucleus	0.0111879
GO:0018103	0.0448265	protein C-linked glycosylation	0.000249312		GO:0032201	0.0239411	telomere maintenance via semi-conservative replication	0.00055749		GO:0035011	0.00401566	melanotic encapsulation of foreign target	0.000574803
GO:0018105	0.0185347	peptidyl-serine phosphorylation	0.0499698		GO:0032204	0.0314224	regulation of telomere maintenance	0.0186915		GO:0035088	0.000440016	establishment or maintenance of apical/basal cell polarity	0.00766981
GO:0018130	1.2203e-06	heterocycle biosynthetic process	8.64655		GO:0032206	0.0487465	positive regulation of telomere maintenance	0.0131581		GO:0035107	0.0179024	appendage morphogenesis	0.0309874
GO:0018193	0.00241843	peptidyl-amino acid modification	2.47276		GO:0032252	0.0239411	secretory granule localization	0.000650982		GO:0035218	0.0197707	leg disc development	0.0022819
GO:0018210	0.00256562	peptidyl-threonine modification	0.0146852		GO:0032269	0.0375851	negative regulation of cellular protein metabolic process	0.598003		GO:0035282	0.0476942	segmentation	0.0254437
GO:0018211	0.0448265	peptidyl-tryptophan modification	0.000249312		GO:0032414	0.0373531	positive regulation of ion transmembrane transporter activity	0.0212227		GO:0035821	0.0100356	modulation of process of another organism	0.0693226
GO:0018394	0.0336694	peptidyl-lysine acetylation	0.134158		GO:0032774	1.0104e-07	RNA biosynthetic process	2.12231		GO:0035882	0.00808538	defecation rhythm	1.38507e-05
GO:0018406	0.0448265	protein C-linked glycosylation via 2'-alpha-mannosyl-L-tryptophan	0.000249312		GO:0032868	0.00375163	response to insulin	0.0323205		GO:0036294	0.0338915	cellular response to decreased oxygen levels	0.0151665
GO:0018991	0.0448265	oviposition	0.00104226		GO:0032880	0.0406419	regulation of protein localization	0.137613		GO:0039521	0.00808538	suppression by virus of host autophagy	0.000214685
GO:0019217	0.00276004	regulation of fatty acid metabolic process	0.0188057		GO:0032940	0.0356386	secretion by cell	0.584581		GO:0040007	0.00268658	growth	0.106238
GO:0019220	0.00561266	regulation of phosphate metabolic process	0.441127		GO:0032990	0.0448447	cell part morphogenesis	0.166502		GO:0042051	0.0272328	compound eye photoreceptor development	0.00183521
GO:0019417	0.0226684	sulfur oxidation	0.00357347		GO:0033043	0.0431428	regulation of organelle organization	0.496436		GO:0042177	0.0392587	negative regulation of protein catabolic process	0.016607
GO:0019438	1.19012e-06	aromatic compound biosynthetic process	8.34145		GO:0033045	0.00927042	regulation of sister chromatid segregation	0.0635469		GO:0042325	0.0350675	regulation of phosphorylation	0.321793
GO:0019991	0.0388485	septate junction assembly	0.00205682		GO:0033048	0.0467674	negative regulation of mitotic sister chromatid segregation	0.0316453		GO:0042461	0.0468793	photoreceptor cell development	0.0133451
GO:0021553	0.0226684	olfactory nerve development	0.000969547		GO:0033138	0.00322228	positive regulation of peptidyl-serine phosphorylation	0.0125833		GO:0043053	0.00808538	dauer entry	0.000186984
GO:0021675	0.0290181	nerve development	0.0148652		GO:0033146	0.0373531	regulation of intracellular estrogen receptor signaling pathway	0.00486159		GO:0043065	0.0174315	positive regulation of apoptotic process	0.0846865
GO:0021764	0.0226684	amygdala development	0.000657907		GO:0033238	0.00937385	regulation of cellular amine metabolic process	0.0154712		GO:0043067	0.0419825	regulation of programmed cell death	0.345907
GO:0021897	0.0226684	forebrain astrocyte development	0.000200835		GO:0033993	0.00486336	response to lipid	0.191593		GO:0043086	0.0247566	negative regulation of catalytic activity	0.573172
GO:0022404	0.0202462	molting cycle process	0.0112294		GO:0034080	0.0473129	CENP-A containing chromatin assembly	0.00518015		GO:0043207	0.00357893	response to external biotic stimulus	0.801563
GO:0022412	0.0406902	cellular process involved in reproduction in multicellular organism	0.115934		GO:0034092	0.0473129	negative regulation of maintenance of sister chromatid cohesion	0.000443221		GO:0043268	0.0319591	positive regulation of potassium ion transport	0.012147
GO:0023051	0.0182819	regulation of signaling	1.07005		GO:0034333	0.0144983	adherens junction assembly	0.00223688		GO:0043271	0.0100356	negative regulation of ion transport	0.0205267
GO:0030030	0.00991739	cell projection organization	0.699182		GO:0034474	0.0239411	U2 snRNA 3'-end processing	0.00317873		GO:0043278	0.0157884	response to morphine	0.00174865
GO:0030034	0.0226684	microvillar actin bundle assembly	6.57907e-05		GO:0034498	0.0016809	early endosome to Golgi transport	0.00175557		GO:0043412	0.0268532	macromolecule modification	10.6868
GO:0030047	0.0226684	actin modification	0.00322028		GO:0034501	0.00542847	protein localization to kinetochore	0.00930419		GO:0043547	0.0442612	positive regulation of GTPase activity	0.119344
GO:0030097	0.00688036	hemopoiesis	0.128527		GO:0034502	0.0167568	protein localization to chromosome	0.0309874		GO:0043568	0.0319591	positive regulation of insulin-like growth factor receptor signaling pathway	0.0012985
GO:0030162	0.0175147	regulation of proteolysis	0.483305		GO:0034655	0.030886	nucleobase-containing compound catabolic process	0.831065		GO:0043610	0.00808538	regulation of carbohydrate utilization	4.1552e-05
GO:0030163	0.0301696	protein catabolic process	1.09155		GO:0034728	0.00139375	nucleosome organization	0.109351		GO:0043903	0.0256615	regulation of biological process involved in symbiotic interaction	0.00726814
GO:0030182	0.00153592	neuron differentiation	0.315723		GO:0034762	0.0159012	regulation of transmembrane transport	0.280334		GO:0043922	0.0240644	negative regulation by host of viral transcription	0.00165862
GO:0030325	0.0448265	adrenal gland development	0.00394744		GO:0035011	0.0225819	melanotic encapsulation of foreign target	0.000574803		GO:0043974	0.0240644	histone H3-K27 acetylation	4.1552e-05
GO:0030714	0.0226684	anterior/posterior axis specification, follicular epithelium	1.0388e-05		GO:0035021	0.0473129	negative regulation of Rac protein signal transduction	0.000498624		GO:0044003	0.047561	modulation by symbiont of host process	0.0220364
GO:0031175	0.00842441	neuron projection development	0.206642		GO:0035075	0.0429069	response to ecdysone	0.00168632		GO:0044260	0.0210112	cellular macromolecule metabolic process	22.8656
GO:0031279	0.00994337	regulation of cyclase activity	0.0226355		GO:0035088	0.00714283	establishment or maintenance of apical/basal cell polarity	0.00766981		GO:0044319	0.0319591	wound healing, spreading of cells	0.00385049
GO:0031323	0.00171491	regulation of cellular metabolic process	12.6193		GO:0035108	0.001647	limb morphogenesis	0.0202358		GO:0044419	0.0117113	biological process involved in interspecies interaction between organisms	0.959744
GO:0031324	0.000327205	negative regulation of cellular metabolic process	1.39601		GO:0035113	0.011364	embryonic appendage morphogenesis	0.0188715		GO:0044772	0.047167	mitotic cell cycle phase transition	0.0456033
GO:0031400	0.0277517	negative regulation of protein modification process	0.111674		GO:0035116	0.0473129	embryonic hindlimb morphogenesis	0.00426254		GO:0044805	0.0161067	late nucleophagy	0.00247927
GO:0031401	0.00879207	positive regulation of protein modification process	0.209661		GO:0035128	0.0239411	post-embryonic forelimb morphogenesis	0.000145432		GO:0045088	0.0059138	regulation of innate immune response	0.0468118
GO:0031944	0.0226684	negative regulation of glucocorticoid metabolic process	0.000782563		GO:0035162	0.0487465	embryonic hemopoiesis	0.012431		GO:0045165	0.0395339	cell fate commitment	0.0677402
GO:0031946	0.0448265	regulation of glucocorticoid biosynthetic process	0.00136083		GO:0035194	0.00501167	post-transcriptional gene silencing by RNA	0.0410915		GO:0045184	0.0218995	establishment of protein localization	2.81058
GO:0031960	0.0182062	response to corticosteroid	0.0101422		GO:0035295	0.0286961	tube development	0.193494		GO:0045186	0.0397911	zonula adherens assembly	0.000287401
GO:0032094	0.00487835	response to food	0.0022819		GO:0035331	0.0473129	negative regulation of hippo signaling	0.00302637		GO:0045198	1.70195e-05	establishment of epithelial cell apical/basal polarity	0.00268357
GO:0032200	0.0396083	telomere organization	0.132225		GO:0035332	0.0016809	positive regulation of hippo signaling	0.00164477		GO:0045199	0.0397911	maintenance of epithelial cell apical/basal polarity	0.00150972
GO:0032201	0.0226684	telomere maintenance via semi-conservative replication	0.00055749		GO:0035556	0.0436245	intracellular signal transduction	3.78714		GO:0045200	0.0240644	establishment of neuroblast polarity	0.000252775
GO:0032204	0.0224071	regulation of telomere maintenance	0.0186915		GO:0035621	0.0239411	ER to Golgi ceramide transport	0.000772175		GO:0045429	0.047561	positive regulation of nitric oxide biosynthetic process	0.00592809
GO:0032252	0.0226684	secretory granule localization	0.000650982		GO:0035882	0.0239411	defecation rhythm	1.38507e-05		GO:0045444	0.0017318	fat cell differentiation	0.014841
GO:0032268	0.00830619	regulation of cellular protein metabolic process	2.28522		GO:0035886	0.0473129	vascular associated smooth muscle cell differentiation	0.00260393		GO:0045498	0.0240644	sex comb development	0.000148895
GO:0032275	0.0448265	luteinizing hormone secretion	0.000443221		GO:0035904	0.00791183	aorta development	0.00823422		GO:0045571	0.047561	negative regulation of imaginal disc growth	0.000304715
GO:0032344	0.0226684	regulation of aldosterone metabolic process	0.00110459		GO:0035909	0.0473129	aorta morphogenesis	0.00392667		GO:0045595	0.0177802	regulation of cell differentiation	0.260105
GO:0032348	0.0226684	negative regulation of aldosterone biosynthetic process	0.000630206		GO:0036211	0.000651479	protein modification process	8.41793		GO:0045664	0.0193626	regulation of neuron differentiation	0.0384772
GO:0032353	0.0226684	negative regulation of hormone biosynthetic process	0.00167593		GO:0036255	0.0239411	response to methylamine	1.0388e-05		GO:0045685	0.047561	regulation of glial cell differentiation	0.00754515
GO:0032414	0.0290181	positive regulation of ion transmembrane transporter activity	0.0212227		GO:0036388	0.0473129	pre-replicative complex assembly	0.00307139		GO:0045742	0.047561	positive regulation of epidermal growth factor receptor signaling pathway	0.00435604
GO:0032496	0.0162865	response to lipopolysaccharide	0.0297062		GO:0040008	0.0248073	regulation of growth	0.167763		GO:0045764	0.000307303	positive regulation of cellular amino acid metabolic process	0.000564415
GO:0032774	2.74527e-05	RNA biosynthetic process	2.12231		GO:0040012	0.0309398	regulation of locomotion	0.1791		GO:0045893	0.0159997	positive regulation of transcription, DNA-templated	0.740194
GO:0032870	0.0298383	cellular response to hormone stimulus	0.350806		GO:0040029	0.0402255	regulation of gene expression, epigenetic	0.0659742		GO:0045920	0.0397911	negative regulation of exocytosis	0.00467806
GO:0032880	0.014926	regulation of protein localization	0.137613		GO:0042176	0.0309398	regulation of protein catabolic process	0.156606		GO:0045931	0.0468793	positive regulation of mitotic cell cycle	0.023141
GO:0032885	0.00297113	regulation of polysaccharide biosynthetic process	0.00887828		GO:0042325	0.0494655	regulation of phosphorylation	0.321793		GO:0045935	0.0168786	positive regulation of nucleobase-containing compound metabolic process	0.872166
GO:0032990	0.0104965	cell part morphogenesis	0.166502		GO:0043009	0.0275965	chordate embryonic development	0.117184		GO:0045945	0.0240644	positive regulation of transcription by RNA polymerase III	0.00275975
GO:0033043	0.0113853	regulation of organelle organization	0.496436		GO:0043053	0.0239411	dauer entry	0.000186984		GO:0045955	0.00808538	negative regulation of calcium ion-dependent exocytosis	0.000592116
GO:0033045	0.0408979	regulation of sister chromatid segregation	0.0635469		GO:0043086	0.0384229	negative regulation of catalytic activity	0.573172		GO:0046184	0.0319591	aldehyde biosynthetic process	0.10379
GO:0033081	0.0226684	regulation of T cell differentiation in thymus	0.00331724		GO:0043207	0.00504986	response to external biotic stimulus	0.801563		GO:0046425	0.0304888	regulation of receptor signaling pathway via JAK-STAT	0.0119047
GO:0033083	0.0226684	regulation of immature T cell proliferation	0.00158936		GO:0043330	0.0473129	response to exogenous dsRNA	0.00783602		GO:0046604	0.0240644	positive regulation of mitotic centrosome separation	0.0005194
GO:0033092	0.0226684	positive regulation of immature T cell proliferation in thymus	0.000671758		GO:0043488	0.0233546	regulation of mRNA stability	0.104251		GO:0046620	0.0090255	regulation of organ growth	0.0152496
GO:0033138	0.00276004	positive regulation of peptidyl-serine phosphorylation	0.0125833		GO:0043525	0.0321022	positive regulation of neuron apoptotic process	0.00441144		GO:0046676	0.0397911	negative regulation of insulin secretion	0.0037847
GO:0033197	0.0448265	response to vitamin E	0.000173133		GO:0043620	0.0429069	regulation of DNA-templated transcription in response to stress	0.0138541		GO:0046782	0.0236059	regulation of viral transcription	0.00586922
GO:0033238	0.00038336	regulation of cellular amine metabolic process	0.0154712		GO:0043903	0.0279298	regulation of biological process involved in symbiotic interaction	0.00726814		GO:0046890	0.0304888	regulation of lipid biosynthetic process	0.0437127
GO:0034085	0.0448265	establishment of sister chromatid cohesion	0.0140411		GO:0043933	0.00057117	protein-containing complex organization	1.70733		GO:0047497	0.00401566	mitochondrion transport along microtubule	0.00442183
GO:0034333	0.013062	adherens junction assembly	0.00223688		GO:0044260	0.00149417	cellular macromolecule metabolic process	22.8656		GO:0048491	0.0161067	retrograde synaptic vesicle transport	5.194e-05
GO:0034349	0.0226684	glial cell apoptotic process	0.00072716		GO:0044265	0.047232	cellular macromolecule catabolic process	1.57378		GO:0048511	0.0367589	rhythmic process	0.110715
GO:0034474	0.0226684	U2 snRNA 3'-end processing	0.00317873		GO:0044267	0.0180932	cellular protein metabolic process	14.441		GO:0048518	0.0100443	positive regulation of biological process	2.10389
GO:0034501	0.00487835	protein localization to kinetochore	0.00930419		GO:0044271	0.000286823	cellular nitrogen compound biosynthetic process	13.6693		GO:0048519	0.00624911	negative regulation of biological process	2.607
GO:0034502	0.0144868	protein localization to chromosome	0.0309874		GO:0044419	3.44521e-06	biological process involved in interspecies interaction between organisms	0.959744		GO:0048569	0.0316517	post-embryonic animal organ development	0.0138611
GO:0034504	0.0431262	protein localization to nucleus	0.107994		GO:0044703	0.0150868	multi-organism reproductive process	0.0131374		GO:0048585	0.0147664	negative regulation of response to stimulus	0.410496
GO:0034641	0.0372781	cellular nitrogen compound metabolic process	26.2345		GO:0044786	0.0167568	cell cycle DNA replication	0.0368151		GO:0048609	0.0304	multicellular organismal reproductive process	0.196939
GO:0034765	0.0170259	regulation of ion transmembrane transport	0.261712		GO:0044819	0.0321022	mitotic G1/S transition checkpoint signaling	0.00744127		GO:0048714	0.0240644	positive regulation of oligodendrocyte differentiation	0.00231999
GO:0035011	0.0290181	melanotic encapsulation of foreign target	0.000574803		GO:0045070	0.0225819	positive regulation of viral genome replication	0.00430063		GO:0048729	0.00483771	tissue morphogenesis	0.136263
GO:0035021	0.0448265	negative regulation of Rac protein signal transduction	0.000498624		GO:0045137	0.030995	development of primary sexual characteristics	0.0317111		GO:0048731	0.002689	system development	1.25695
GO:0035075	0.0388485	response to ecdysone	0.00168632		GO:0045198	0.00801523	establishment of epithelial cell apical/basal polarity	0.00268357		GO:0048737	0.0420447	imaginal disc-derived appendage development	0.00761094
GO:0035088	0.000752268	establishment or maintenance of apical/basal cell polarity	0.00766981		GO:0045444	0.00412477	fat cell differentiation	0.014841		GO:0048749	0.00550038	compound eye development	0.00846969
GO:0035108	0.0270913	limb morphogenesis	0.0202358		GO:0045595	0.00235544	regulation of cell differentiation	0.260105		GO:0048762	0.015787	mesenchymal cell differentiation	0.0310463
GO:0035113	0.0202462	embryonic appendage morphogenesis	0.0188715		GO:0045725	0.0473129	positive regulation of glycogen biosynthetic process	0.00201181		GO:0048813	0.0367589	dendrite morphogenesis	0.00950156
GO:0035116	0.0448265	embryonic hindlimb morphogenesis	0.00426254		GO:0045764	0.00219189	positive regulation of cellular amino acid metabolic process	0.000564415		GO:0048827	0.0161067	phyllome development	0.02472
GO:0035295	0.0143768	tube development	0.193494		GO:0045787	0.0113926	positive regulation of cell cycle	0.0821137		GO:0048863	0.0112336	stem cell differentiation	0.0384252
GO:0035317	0.0441717	imaginal disc-derived wing hair organization	0.00101802		GO:0045824	0.0373531	negative regulation of innate immune response	0.0126041		GO:0050434	0.0397911	positive regulation of viral transcription	0.000699459
GO:0035329	0.0337923	hippo signaling	0.0129573		GO:0045830	0.0144983	positive regulation of isotype switching	0.00368428		GO:0050678	0.0449263	regulation of epithelial cell proliferation	0.0493361
GO:0035562	0.0448265	negative regulation of chromatin binding	0.00123964		GO:0045840	0.00192553	positive regulation of mitotic nuclear division	0.00870515		GO:0050767	0.0140575	regulation of neurogenesis	0.0504199
GO:0035574	0.0226684	histone H4-K20 demethylation	0.000491699		GO:0045944	0.000115865	positive regulation of transcription by RNA polymerase II	0.379844		GO:0050769	0.0281777	positive regulation of neurogenesis	0.0290137
GO:0035601	0.00621314	protein deacylation	0.0950641		GO:0046031	0.0434438	ADP metabolic process	0.541928		GO:0050882	0.0397911	voluntary musculoskeletal movement	0.000775638
GO:0035882	0.0226684	defecation rhythm	1.38507e-05		GO:0046426	0.0429069	negative regulation of receptor signaling pathway via JAK-STAT	0.00607698		GO:0051172	0.0104566	negative regulation of nitrogen compound metabolic process	1.32644
GO:0035904	0.0203787	aorta development	0.00823422		GO:0046598	0.0239411	positive regulation of viral entry into host cell	0.00135737		GO:0051237	0.0161067	maintenance of RNA location	0.000128119
GO:0036211	3.57567e-05	protein modification process	8.41793		GO:0046649	0.0460444	lymphocyte activation	0.065022		GO:0051246	0.0236285	regulation of protein metabolic process	2.36612
GO:0036388	0.0448265	pre-replicative complex assembly	0.00307139		GO:0046716	0.0321022	muscle cell cellular homeostasis	0.00930073		GO:0051247	0.0235455	positive regulation of protein metabolic process	0.427958
GO:0040012	0.0355128	regulation of locomotion	0.1791		GO:0046879	0.0236207	hormone secretion	0.0165931		GO:0051253	0.0417096	negative regulation of RNA metabolic process	0.676235
GO:0040029	0.0345317	regulation of gene expression, epigenetic	0.0659742		GO:0046929	0.0473129	negative regulation of neurotransmitter secretion	0.00121886		GO:0051256	0.0397911	mitotic spindle midzone assembly	0.00156859
GO:0042058	0.0162865	regulation of epidermal growth factor receptor signaling pathway	0.0124171		GO:0047497	0.0271722	mitochondrion transport along microtubule	0.00442183		GO:0051276	0.045891	chromosome organization	2.0047
GO:0042078	0.0337923	germ-line stem cell division	0.00160668		GO:0048285	0.0366028	organelle fission	0.271366		GO:0051299	0.00806408	centrosome separation	0.00448762
GO:0042221	0.0469066	response to chemical	3.60288		GO:0048387	0.0239411	negative regulation of retinoic acid receptor signaling pathway	0.00120155		GO:0051336	0.0104333	regulation of hydrolase activity	0.625119
GO:0042327	0.0181128	positive regulation of phosphorylation	0.153282		GO:0048485	0.0473129	sympathetic nervous system development	0.00335533		GO:0051383	0.047561	kinetochore organization	0.0258384
GO:0042335	0.00216588	cuticle development	0.00477502		GO:0048491	0.0473129	retrograde synaptic vesicle transport	5.194e-05		GO:0051549	0.00808538	positive regulation of keratinocyte migration	0.00152704
GO:0042754	0.0448265	negative regulation of circadian rhythm	0.00371891		GO:0048511	0.0157538	rhythmic process	0.110715		GO:0051602	0.0313375	response to electrical stimulus	0.00186292
GO:0042886	0.00629956	amide transport	0.401365		GO:0048513	0.0233462	animal organ development	0.760249		GO:0051642	0.00323536	centrosome localization	0.00525287
GO:0042981	0.0125943	regulation of apoptotic process	0.335069		GO:0048519	0.00346389	negative regulation of biological process	2.607		GO:0051647	0.000258677	nucleus localization	0.00696689
GO:0043053	0.0226684	dauer entry	0.000186984		GO:0048522	0.00239315	positive regulation of cellular process	1.90448		GO:0051649	0.0396244	establishment of localization in cell	2.07392
GO:0043068	0.0298383	positive regulation of programmed cell death	0.0877821		GO:0048524	0.0011322	positive regulation of viral process	0.00863936		GO:0051654	0.00401566	establishment of mitochondrion localization	0.00596271
GO:0043086	0.0392404	negative regulation of catalytic activity	0.573172		GO:0048608	0.0166113	reproductive structure development	0.14849		GO:0051661	0.0240644	maintenance of centrosome location	0.00104573
GO:0043200	0.0322571	response to amino acid	0.0219914		GO:0048712	0.0473129	negative regulation of astrocyte differentiation	0.00141969		GO:0051683	0.000191234	establishment of Golgi localization	0.000979935
GO:0043207	0.000537663	response to external biotic stimulus	0.801563		GO:0048715	0.0239411	negative regulation of oligodendrocyte differentiation	0.00163784		GO:0051781	0.0197707	positive regulation of cell division	0.0495716
GO:0043330	0.0448265	response to exogenous dsRNA	0.00783602		GO:0048745	0.0473129	smooth muscle tissue development	0.00345921		GO:0051785	0.00472134	positive regulation of nuclear division	0.0108382
GO:0043467	0.0018887	regulation of generation of precursor metabolites and energy	0.0258419		GO:0048752	0.0239411	semicircular canal morphogenesis	0.00189754		GO:0051931	0.0319591	regulation of sensory perception	0.00243772
GO:0043471	0.0245415	regulation of cellular carbohydrate catabolic process	0.00320643		GO:0048771	0.0429069	tissue remodeling	0.0186118		GO:0052040	0.0240644	modulation by symbiont of host programmed cell death	0.00581382
GO:0043487	0.00438493	regulation of RNA stability	0.106633		GO:0048813	0.00996801	dendrite morphogenesis	0.00950156		GO:0055021	0.047561	regulation of cardiac muscle tissue growth	0.00523902
GO:0043525	0.0337923	positive regulation of neuron apoptotic process	0.00441144		GO:0048820	0.0473129	hair follicle maturation	0.000678683		GO:0055025	0.0319591	positive regulation of cardiac muscle tissue development	0.000304715
GO:0043543	0.0289766	protein acylation	0.207809		GO:0048842	0.0473129	positive regulation of axon extension involved in axon guidance	0.000695996		GO:0055117	0.0397911	regulation of cardiac muscle contraction	0.0113298
GO:0043547	0.0233624	positive regulation of GTPase activity	0.119344		GO:0048869	0.00199075	cellular developmental process	1.23681		GO:0060009	0.0240644	Sertoli cell development	0.00124656
GO:0043610	0.0226684	regulation of carbohydrate utilization	4.1552e-05		GO:0050767	0.0112375	regulation of neurogenesis	0.0504199		GO:0060048	0.0236097	cardiac muscle contraction	0.0104053
GO:0043618	0.0201173	regulation of transcription from RNA polymerase II promoter in response to stress	0.0130543		GO:0050776	0.0152277	regulation of immune response	0.213003		GO:0060252	0.0397911	positive regulation of glial cell proliferation	0.002133
GO:0043619	0.0448265	regulation of transcription from RNA polymerase II promoter in response to oxidative stress	0.00183521		GO:0050789	0.0496532	regulation of biological process	22.7796		GO:0060255	0.02296	regulation of macromolecule metabolic process	13.3701
GO:0043620	0.0439612	regulation of DNA-templated transcription in response to stress	0.0138541		GO:0051028	0.0460444	mRNA transport	0.171818		GO:0060306	0.0319591	regulation of membrane repolarization	0.00400977
GO:0043933	0.000468749	protein-containing complex organization	1.70733		GO:0051046	0.0335494	regulation of secretion	0.106294		GO:0060307	0.0319591	regulation of ventricular cardiac muscle cell membrane repolarization	0.00275282
GO:0043974	0.0445171	histone H3-K27 acetylation	4.1552e-05		GO:0051151	0.0473129	negative regulation of smooth muscle cell differentiation	0.00212262		GO:0060379	0.00808538	cardiac muscle cell myoblast differentiation	0.0015028
GO:0044038	0.0226684	cell wall macromolecule biosynthetic process	0.765925		GO:0051171	0.000784996	regulation of nitrogen compound metabolic process	12.5149		GO:0060421	0.0161067	positive regulation of heart growth	0.0034315
GO:0044042	0.00220933	glucan metabolic process	0.409855		GO:0051172	2.98439e-05	negative regulation of nitrogen compound metabolic process	1.32644		GO:0061051	0.00808538	positive regulation of cell growth involved in cardiac muscle cell development	0.000443221
GO:0044057	0.0378289	regulation of system process	0.0943404		GO:0051173	0.000251778	positive regulation of nitrogen compound metabolic process	1.25005		GO:0061162	4.03827e-05	establishment of monopolar cell polarity	0.00361849
GO:0044093	0.0284304	positive regulation of molecular function	0.424991		GO:0051179	0.0154769	localization	18.8716		GO:0061418	0.0319591	regulation of transcription from RNA polymerase II promoter in response to hypoxia	0.00189408
GO:0044260	9.62016e-06	cellular macromolecule metabolic process	22.8656		GO:0051237	0.0473129	maintenance of RNA location	0.000128119		GO:0061614	0.0397911	miRNA transcription	7.61787e-05
GO:0044264	0.00494731	cellular polysaccharide metabolic process	0.707638		GO:0051239	0.00587501	regulation of multicellular organismal process	0.541409		GO:0061670	0.00808538	evoked neurotransmitter secretion	0.000221611
GO:0044265	0.030258	cellular macromolecule catabolic process	1.57378		GO:0051246	0.0152401	regulation of protein metabolic process	2.36612		GO:0065008	0.0232273	regulation of biological quality	2.88222
GO:0044271	0.000251828	cellular nitrogen compound biosynthetic process	13.6693		GO:0051252	0.0292681	regulation of RNA metabolic process	10.1765		GO:0065009	0.00450129	regulation of molecular function	2.23354
GO:0044419	3.01165e-05	biological process involved in interspecies interaction between organisms	0.959744		GO:0051253	0.000334801	negative regulation of RNA metabolic process	0.676235		GO:0070895	0.00808538	negative regulation of transposon integration	0.000110805
GO:0044703	0.00151104	multi-organism reproductive process	0.0131374		GO:0051254	8.33214e-06	positive regulation of RNA metabolic process	0.821217		GO:0070933	0.00808538	histone H4 deacetylation	0.000865667
GO:0044770	0.00667162	cell cycle phase transition	0.0473589		GO:0051270	0.0333144	regulation of cellular component movement	0.172898		GO:0070997	0.0165794	neuron death	0.0152946
GO:0045088	0.0333209	regulation of innate immune response	0.0468118		GO:0051276	6.21934e-05	chromosome organization	2.0047		GO:0071233	0.0397911	cellular response to leucine	0.00151665
GO:0045165	0.00671946	cell fate commitment	0.0677402		GO:0051339	0.00542847	regulation of lyase activity	0.022445		GO:0071257	0.0161067	cellular response to electrical stimulus	0.00105611
GO:0045184	0.0135081	establishment of protein localization	2.81058		GO:0051567	0.00142527	histone H3-K9 methylation	0.00432833		GO:0071312	0.0397911	cellular response to alkaloid	0.0040998
GO:0045198	0.000373306	establishment of epithelial cell apical/basal polarity	0.00268357		GO:0051591	0.0487465	response to cAMP	0.00707423		GO:0071315	0.00808538	cellular response to morphine	0.000495161
GO:0045216	0.0243752	cell-cell junction organization	0.0394121		GO:0051642	0.00402973	centrosome localization	0.00525287		GO:0071407	0.00898687	cellular response to organic cyclic compound	0.126962
GO:0045444	0.0296142	fat cell differentiation	0.014841		GO:0051649	0.0387637	establishment of localization in cell	2.07392		GO:0071417	0.0112332	cellular response to organonitrogen compound	0.131467
GO:0045595	0.0256743	regulation of cell differentiation	0.260105		GO:0051654	0.0271722	establishment of mitochondrion localization	0.00596271		GO:0071453	0.00780742	cellular response to oxygen levels	0.017296
GO:0045670	0.0290181	regulation of osteoclast differentiation	0.00905488		GO:0051683	0.0016809	establishment of Golgi localization	0.000979935		GO:0071455	0.00808538	cellular response to hyperoxia	0.000619818
GO:0045685	0.00720907	regulation of glial cell differentiation	0.00754515		GO:0051716	0.00804751	cellular response to stimulus	11.6467		GO:0071695	0.0476942	anatomical structure maturation	0.0578058
GO:0045725	0.0448265	positive regulation of glycogen biosynthetic process	0.00201181		GO:0051781	0.0284277	positive regulation of cell division	0.0495716		GO:0071705	0.045951	nitrogen compound transport	4.58568
GO:0045747	0.0128062	positive regulation of Notch signaling pathway	0.00706038		GO:0051782	0.00598612	negative regulation of cell division	0.00835195		GO:0072382	0.00808538	minus-end-directed vesicle transport along microtubule	0.000214685
GO:0045764	3.12381e-05	positive regulation of cellular amino acid metabolic process	0.000564415		GO:0051784	0.00137282	negative regulation of nuclear division	0.0404128		GO:0075044	0.0240644	positive regulation by symbiont of host autophagy	0.000491699
GO:0045819	0.0448265	positive regulation of glycogen catabolic process	0.000474385		GO:0051985	0.00842295	negative regulation of chromosome segregation	0.0321197		GO:0080090	0.0264246	regulation of primary metabolic process	12.5828
GO:0045824	0.00276004	negative regulation of innate immune response	0.0126041		GO:0052372	0.0239411	modulation by symbiont of entry into host	0.00552988		GO:0086003	0.047561	cardiac muscle cell contraction	0.00470923
GO:0045840	0.00215871	positive regulation of mitotic nuclear division	0.00870515		GO:0055113	0.0239411	epiboly involved in gastrulation with mouth forming second	0.00293634		GO:0086091	0.0319591	regulation of heart rate by cardiac conduction	0.00493084
GO:0045893	0.0136328	positive regulation of transcription, DNA-templated	0.740194		GO:0060009	0.0016809	Sertoli cell development	0.00124656		GO:0090130	0.0327958	tissue migration	0.021659
GO:0045913	0.0290181	positive regulation of carbohydrate metabolic process	0.00909989		GO:0060047	0.00412477	heart contraction	0.0166104		GO:0090257	0.0211828	regulation of muscle system process	0.0406863
GO:0045935	0.000348843	positive regulation of nucleobase-containing compound metabolic process	0.872166		GO:0060249	0.0195741	anatomical structure homeostasis	0.0496131		GO:0090298	0.00808538	negative regulation of mitochondrial DNA replication	0.000169671
GO:0045944	0.00365965	positive regulation of transcription by RNA polymerase II	0.379844		GO:0060322	0.018304	head development	0.129857		GO:0090335	0.0161067	regulation of brown fat cell differentiation	0.00562684
GO:0045955	0.0226684	negative regulation of calcium ion-dependent exocytosis	0.000592116		GO:0060341	0.0397777	regulation of cellular localization	0.119774		GO:0090504	0.0397911	epiboly	0.00783948
GO:0046031	0.0350192	ADP metabolic process	0.541928		GO:0060386	0.0239411	synapse assembly involved in innervation	0.000315103		GO:0090596	0.0283908	sensory organ morphogenesis	0.0636577
GO:0046483	0.0216431	heterocycle metabolic process	21.7652		GO:0060411	0.0144983	cardiac septum morphogenesis	0.00878479		GO:0097150	0.0319591	neuronal stem cell population maintenance	0.00355962
GO:0046598	0.0226684	positive regulation of viral entry into host cell	0.00135737		GO:0060429	0.0208262	epithelium development	0.237975		GO:0098542	0.000564438	defense response to other organism	0.637283
GO:0046676	0.00487835	negative regulation of insulin secretion	0.0037847		GO:0060441	0.0473129	epithelial tube branching involved in lung morphogenesis	0.00375699		GO:0098909	0.0319591	regulation of cardiac muscle cell action potential involved in regulation of contraction	0.000699459
GO:0046716	0.0337923	muscle cell cellular homeostasis	0.00930073		GO:0060707	0.0239411	trophoblast giant cell differentiation	0.00180405		GO:0098930	0.0110934	axonal transport	0.00750706
GO:0046879	0.00983186	hormone secretion	0.0165931		GO:0060708	0.0239411	spongiotrophoblast differentiation	0.000529788		GO:0098958	0.00808538	retrograde axonal transport of mitochondrion	0.000405132
GO:0046888	0.0203787	negative regulation of hormone secretion	0.00771482		GO:0060964	0.00842295	regulation of miRNA-mediated gene silencing	0.00719889		GO:0099518	0.00629043	vesicle cytoskeletal trafficking	0.0130993
GO:0046890	0.0472418	regulation of lipid biosynthetic process	0.0437127		GO:0060971	0.0239411	embryonic heart tube left/right pattern formation	0.000678683		GO:0099622	0.0319591	cardiac muscle cell membrane repolarization	0.00212954
GO:0046903	0.0129761	secretion	0.637657		GO:0060976	0.0183506	coronary vasculature development	0.00564069		GO:0120039	0.0124395	plasma membrane bounded cell projection morphogenesis	0.162306
GO:0046929	0.0448265	negative regulation of neurotransmitter secretion	0.00121886		GO:0061014	0.0429069	positive regulation of mRNA catabolic process	0.0729238		GO:0120255	0.0397911	olefinic compound biosynthetic process	0.00826885
GO:0047497	0.0290181	mitochondrion transport along microtubule	0.00442183		GO:0061162	0.0144983	establishment of monopolar cell polarity	0.00361849		GO:0140056	0.0488632	organelle localization by membrane tethering	0.0454752
GO:0048085	0.0388485	adult chitin-containing cuticle pigmentation	0.000107343		GO:0061337	0.0321022	cardiac conduction	0.00861858		GO:0150063	0.000476794	visual system development	0.0899705
GO:0048133	0.0448265	male germ-line stem cell asymmetric division	0.000644056		GO:0061351	0.02038	neural precursor cell proliferation	0.0161153		GO:1900006	0.0090255	positive regulation of dendrite development	0.00134005
GO:0048468	0.0158171	cell development	0.537822		GO:0061534	0.0239411	gamma-aminobutyric acid secretion, neurotransmission	8.65667e-05		GO:1900034	0.00401566	regulation of cellular response to heat	0.00263855
GO:0048477	0.00615172	oogenesis	0.0422757		GO:0061535	0.0473129	glutamate secretion, neurotransmission	8.3104e-05		GO:1901018	0.0319591	positive regulation of potassium ion transmembrane transporter activity	0.00943231
GO:0048485	0.0448265	sympathetic nervous system development	0.00335533		GO:0061670	0.0239411	evoked neurotransmitter secretion	0.000221611		GO:1901184	0.015787	regulation of ERBB signaling pathway	0.0131512
GO:0048491	0.0448265	retrograde synaptic vesicle transport	5.194e-05		GO:0065004	0.0263257	protein-DNA complex assembly	0.186846		GO:1901615	0.0165325	organic hydroxy compound metabolic process	1.23393
GO:0048511	0.00524806	rhythmic process	0.110715		GO:0070252	0.0487465	actin-mediated cell contraction	0.00752784		GO:1901652	0.0465355	response to peptide	0.0612234
GO:0048513	0.00477953	animal organ development	0.760249		GO:0070983	0.00801523	dendrite guidance	0.000585191		GO:1901698	0.0446168	response to nitrogen compound	0.284569
GO:0048519	0.0043161	negative regulation of biological process	2.607		GO:0070995	0.0473129	NADPH oxidation	0.000550564		GO:1901838	0.0240644	positive regulation of transcription of nucleolar large rRNA by RNA polymerase I	0.00156513
GO:0048522	0.00619401	positive regulation of cellular process	1.90448		GO:0071345	0.0141319	cellular response to cytokine stimulus	0.187316		GO:1901950	0.00808538	dense core granule transport	0.000304715
GO:0048563	0.0475198	post-embryonic animal organ morphogenesis	0.0103187		GO:0071375	0.0043863	cellular response to peptide hormone stimulus	0.0451809		GO:1901988	0.0247536	negative regulation of cell cycle phase transition	0.127658
GO:0048568	0.0354164	embryonic organ development	0.105172		GO:0071383	0.0419236	cellular response to steroid hormone stimulus	0.0474524		GO:1901990	0.0151945	regulation of mitotic cell cycle phase transition	0.131568
GO:0048584	0.033829	positive regulation of response to stimulus	0.460663		GO:0071417	0.00376685	cellular response to organonitrogen compound	0.131467		GO:1902617	0.00808538	response to fluoride	9.00294e-05
GO:0048599	0.0231682	oocyte development	0.0108104		GO:0071840	0.00134889	cellular component organization or biogenesis	9.33003		GO:1902645	0.0319591	tertiary alcohol biosynthetic process	0.0015028
GO:0048639	0.0260422	positive regulation of developmental growth	0.0231929		GO:0072089	0.0147616	stem cell proliferation	0.0117938		GO:1902680	0.00602936	positive regulation of RNA biosynthetic process	0.741136
GO:0048712	0.0448265	negative regulation of astrocyte differentiation	0.00141969		GO:0072205	0.0239411	metanephric collecting duct development	0.0011219		GO:1902806	0.00521827	regulation of cell cycle G1/S phase transition	0.0264859
GO:0048715	0.0226684	negative regulation of oligodendrocyte differentiation	0.00163784		GO:0072382	0.0239411	minus-end-directed vesicle transport along microtubule	0.000214685		GO:1903115	0.0397911	regulation of actin filament-based movement	0.00442183
GO:0048736	0.0122589	appendage development	0.0385845		GO:0072752	0.0239411	cellular response to rapamycin	0.000339341		GO:1903204	0.047561	negative regulation of oxidative stress-induced neuron death	0.00280476
GO:0048745	0.0448265	smooth muscle tissue development	0.00345921		GO:0075522	0.0473129	IRES-dependent viral translational initiation	0.00163784		GO:1903429	0.0110934	regulation of cell maturation	0.00309909
GO:0048749	0.0477833	compound eye development	0.00846969		GO:0075733	0.0271722	intracellular transport of virus	0.00416905		GO:1903506	0.0101077	regulation of nucleic acid-templated transcription	9.98869
GO:0048752	0.0448265	semicircular canal morphogenesis	0.00189754		GO:0080090	3.16359e-05	regulation of primary metabolic process	12.5828		GO:1903691	0.00808538	positive regulation of wound healing, spreading of epidermal cells	0.000654444
GO:0048771	0.0497475	tissue remodeling	0.0186118		GO:0090188	0.0239411	negative regulation of pancreatic juice secretion	0.000626743		GO:1903795	0.00808538	regulation of inorganic anion transmembrane transport	0.00086913
GO:0048813	0.0115693	dendrite morphogenesis	0.00950156		GO:0090235	0.0473129	regulation of metaphase plate congression	0.00206029		GO:1903960	0.0161067	negative regulation of anion transmembrane transport	0.00111844
GO:0048820	0.0448265	hair follicle maturation	0.000678683		GO:0090261	0.0239411	positive regulation of inclusion body assembly	0.000190447		GO:1904000	0.00808538	positive regulation of eating behavior	0.000145432
GO:0048842	0.0448265	positive regulation of axon extension involved in axon guidance	0.000695996		GO:0090276	0.00599699	regulation of peptide hormone secretion	0.0318877		GO:1904035	0.0319591	regulation of epithelial cell apoptotic process	0.0124691
GO:0048844	0.0290181	artery morphogenesis	0.00942192		GO:0090304	2.05525e-06	nucleic acid metabolic process	14.135		GO:1904056	0.00808538	positive regulation of cholangiocyte proliferation	2.42387e-05
GO:0048856	0.00507607	anatomical structure development	2.17033		GO:0090669	0.0473129	telomerase RNA stabilization	0.000640594		GO:1904058	0.0240644	positive regulation of sensory perception of pain	0.000283939
GO:0048863	0.0441011	stem cell differentiation	0.0384252		GO:0097155	0.000569262	fasciculation of sensory neuron axon	0.00036358		GO:1904092	0.0161067	regulation of autophagic cell death	0.00111844
GO:0048869	0.0477122	cellular developmental process	1.23681		GO:0097393	0.0239411	telomeric repeat-containing RNA transcription	0.000214685		GO:1904193	0.00808538	negative regulation of cholangiocyte apoptotic process	2.42387e-05
GO:0050657	0.0491927	nucleic acid transport	0.195329		GO:0097435	0.0358425	supramolecular fiber organization	0.358313		GO:1904197	0.00808538	positive regulation of granulosa cell proliferation	0.000128119
GO:0050767	0.000950038	regulation of neurogenesis	0.0504199		GO:0098542	0.0256199	defense response to other organism	0.637283		GO:1904201	0.00808538	regulation of iodide transport	6.92534e-06
GO:0050792	0.0296142	regulation of viral process	0.0227255		GO:0098586	0.0487465	cellular response to virus	0.0100694		GO:1904206	0.00808538	positive regulation of skeletal muscle hypertrophy	0.000204297
GO:0050871	0.0388485	positive regulation of B cell activation	0.0135633		GO:0098597	0.0473129	observational learning	0.000692534		GO:1904213	0.00808538	negative regulation of iodide transmembrane transport	6.92534e-06
GO:0050886	0.0245415	endocrine process	0.00815805		GO:0098732	0.0468387	macromolecule deacylation	0.0981389		GO:1904754	0.0397911	positive regulation of vascular associated smooth muscle cell migration	0.00120501
GO:0050890	0.0329527	cognition	0.0362334		GO:0098930	0.00982924	axonal transport	0.00750706		GO:1904801	0.0319591	positive regulation of neuron remodeling	0.000273551
GO:0051028	0.036157	mRNA transport	0.171818		GO:0098958	0.0239411	retrograde axonal transport of mitochondrion	0.000405132		GO:1904837	0.0319591	beta-catenin-TCF complex assembly	3.46267e-06
GO:0051051	0.0110176	negative regulation of transport	0.063952		GO:0099404	0.0473129	mitotic sister chromatid cohesion, telomeric	0.00188023		GO:1905209	0.0161067	positive regulation of cardiocyte differentiation	0.00330339
GO:0051171	0.00039683	regulation of nitrogen compound metabolic process	12.5149		GO:0099514	0.0144983	synaptic vesicle cytoskeletal transport	0.00224381		GO:1990049	0.00808538	retrograde neuronal dense core vesicle transport	7.61787e-05
GO:0051172	0.000624306	negative regulation of nitrogen compound metabolic process	1.32644		GO:0106030	0.011046	neuron projection fasciculation	0.0044703		GO:1990253	0.0397911	cellular response to leucine starvation	0.00186638
GO:0051179	0.0154328	localization	18.8716		GO:0120039	0.00327579	plasma membrane bounded cell projection morphogenesis	0.162306		GO:2000026	0.00908036	regulation of multicellular organismal development	0.256878
GO:0051223	0.0322834	regulation of protein transport	0.0826123		GO:0150065	0.0473129	regulation of deacetylase activity	0.00129158		GO:2000065	0.00808538	negative regulation of cortisol biosynthetic process	0.000630206
GO:0051236	0.0491927	establishment of RNA localization	0.19543		GO:1900034	0.00252261	regulation of cellular response to heat	0.00263855		GO:2000112	0.0181306	regulation of cellular macromolecule biosynthetic process	1.44597
GO:0051237	0.0448265	maintenance of RNA location	0.000128119		GO:1900087	0.0373531	positive regulation of G1/S transition of mitotic cell cycle	0.00655137		GO:2000134	0.000893293	negative regulation of G1/S transition of mitotic cell cycle	0.0132828
GO:0051247	0.0151093	positive regulation of protein metabolic process	0.427958		GO:1900112	0.0237776	regulation of histone H3-K9 trimethylation	0.00162745		GO:2000480	0.00808538	negative regulation of cAMP-dependent protein kinase activity	0.00784294
GO:0051248	0.00285195	negative regulation of protein metabolic process	0.607196		GO:1900114	0.0239411	positive regulation of histone H3-K9 trimethylation	0.000529788		GO:2000706	0.00808538	negative regulation of dense core granule biogenesis	1.38507e-05
GO:0051252	0.000165874	regulation of RNA metabolic process	10.1765		GO:1900245	0.0473129	positive regulation of MDA-5 signaling pathway	0.000450147		GO:2000725	0.047561	regulation of cardiac muscle cell differentiation	0.0034315
GO:0051253	0.000942768	negative regulation of RNA metabolic process	0.676235		GO:1900246	0.0473129	positive regulation of RIG-I signaling pathway	0.0012708		GO:2000739	0.00808538	regulation of mesenchymal stem cell differentiation	0.00121886
GO:0051258	0.0431262	protein polymerization	0.125771		GO:1901360	0.0287454	organic cyclic compound metabolic process	22.6141		GO:2000798	0.00808538	negative regulation of amniotic stem cell differentiation	0.000107343
GO:0051270	0.0355128	regulation of cellular component movement	0.172898		GO:1901362	3.77787e-05	organic cyclic compound biosynthetic process	9.22163		GO:2001014	0.047561	regulation of skeletal muscle cell differentiation	0.00285324
GO:0051276	7.32787e-07	chromosome organization	2.0047		GO:1901581	0.0239411	negative regulation of telomeric RNA transcription from RNA pol II promoter	0.000138507
GO:0051301	0.000280012	cell division	1.38522		GO:1901582	0.0239411	positive regulation of telomeric RNA transcription from RNA pol II promoter	0.000204297
GO:0051336	0.0153749	regulation of hydrolase activity	0.625119		GO:1901652	0.025817	response to peptide	0.0612234
GO:0051339	0.00994337	regulation of lyase activity	0.022445		GO:1901698	0.00327579	response to nitrogen compound	0.284569
GO:0051549	0.0226684	positive regulation of keratinocyte migration	0.00152704		GO:1901701	0.00233914	cellular response to oxygen-containing compound	0.411663
GO:0051595	0.0448265	response to methylglyoxal	0.00125695		GO:1901726	0.0239411	negative regulation of histone deacetylase activity	0.000273551
GO:0051642	0.0034549	centrosome localization	0.00525287		GO:1901950	0.0239411	dense core granule transport	0.000304715
GO:0051649	0.00270745	establishment of localization in cell	2.07392		GO:1901987	0.0029104	regulation of cell cycle phase transition	0.198581
GO:0051654	0.0290181	establishment of mitochondrion localization	0.00596271		GO:1901991	0.00880298	negative regulation of mitotic cell cycle phase transition	0.0734293
GO:0051716	0.0150292	cellular response to stimulus	11.6467		GO:1902100	0.0429069	negative regulation of metaphase/anaphase transition of cell cycle	0.0319119
GO:0051726	0.0278353	regulation of cell cycle	0.561427		GO:1902275	0.00037812	regulation of chromatin organization	0.00835888
GO:0051781	0.0270913	positive regulation of cell division	0.0495716		GO:1902369	0.0487465	negative regulation of RNA catabolic process	0.0122059
GO:0051851	0.0337923	modulation by host of symbiont process	0.0095812		GO:1902807	0.0210205	negative regulation of cell cycle G1/S phase transition	0.0143666
GO:0052372	0.0448265	modulation by symbiont of entry into host	0.00552988		GO:1902977	0.0239411	mitotic DNA replication preinitiation complex assembly	0.00067522
GO:0055059	0.0290181	asymmetric neuroblast division	0.00165169		GO:1903077	0.0473129	negative regulation of protein localization to plasma membrane	0.00559567
GO:0055113	0.0226684	epiboly involved in gastrulation with mouth forming second	0.00293634		GO:1903311	0.009261	regulation of mRNA metabolic process	0.155328
GO:0060048	0.0203787	cardiac muscle contraction	0.0104053		GO:1903429	0.00494963	regulation of cell maturation	0.00309909
GO:0060249	0.0162615	anatomical structure homeostasis	0.0496131		GO:1903442	0.0239411	response to lipoic acid	1.0388e-05
GO:0060255	0.0037658	regulation of macromolecule metabolic process	13.3701		GO:1903506	0.0212199	regulation of nucleic acid-templated transcription	9.98869
GO:0060322	0.0472627	head development	0.129857		GO:1903507	0.000184379	negative regulation of nucleic acid-templated transcription	0.650365
GO:0060341	0.00111148	regulation of cellular localization	0.119774		GO:1903508	2.67893e-05	positive regulation of nucleic acid-templated transcription	0.740204
GO:0060379	0.0226684	cardiac muscle cell myoblast differentiation	0.0015028		GO:1903522	0.0210205	regulation of blood circulation	0.0514275
GO:0060386	0.0226684	synapse assembly involved in innervation	0.000315103		GO:1903900	0.011364	regulation of viral life cycle	0.0159006
GO:0060411	0.0203787	cardiac septum morphogenesis	0.00878479		GO:1904062	0.0434438	regulation of cation transmembrane transport	0.0650878
GO:0060421	0.0448265	positive regulation of heart growth	0.0034315		GO:1904781	0.0239411	positive regulation of protein localization to centrosome	0.00108382
GO:0060971	0.0226684	embryonic heart tube left/right pattern formation	0.000678683		GO:1904799	0.00330898	regulation of neuron remodeling	0.000384356
GO:0060976	0.0203787	coronary vasculature development	0.00564069		GO:1904885	0.0239411	beta-catenin destruction complex assembly	0.0217398
GO:0061051	0.0226684	positive regulation of cell growth involved in cardiac muscle cell development	0.000443221		GO:1904908	0.0473129	negative regulation of maintenance of mitotic sister chromatid cohesion, telomeric	0.00031164
GO:0061136	0.00982702	regulation of proteasomal protein catabolic process	0.109209		GO:1905818	0.0258238	regulation of chromosome separation	0.0630102
GO:0061158	0.0448265	3'-UTR-mediated mRNA destabilization	0.00250351		GO:1990049	0.0239411	retrograde neuronal dense core vesicle transport	7.61787e-05
GO:0061162	0.000866489	establishment of monopolar cell polarity	0.00361849		GO:2000045	0.0250368	regulation of G1/S transition of mitotic cell cycle	0.0236189
GO:0061534	0.0226684	gamma-aminobutyric acid secretion, neurotransmission	8.65667e-05		GO:2000112	0.000331447	regulation of cellular macromolecule biosynthetic process	1.44597
GO:0061535	0.0448265	glutamate secretion, neurotransmission	8.3104e-05		GO:2000113	5.97441e-05	negative regulation of cellular macromolecule biosynthetic process	0.203518
GO:0061670	0.0226684	evoked neurotransmitter secretion	0.000221611		GO:2000816	0.0429069	negative regulation of mitotic sister chromatid separation	0.0316453
GO:0062012	0.0156347	regulation of small molecule metabolic process	0.0993647		GO:2001032	0.0144983	regulation of double-strand break repair via nonhomologous end joining	0.00582767
GO:0065007	0.00239417	biological regulation	24.4994		GO:2001251	0.0351366	negative regulation of chromosome organization	0.0462024
GO:0065009	0.0366225	regulation of molecular function	2.23354
GO:0070252	0.0497475	actin-mediated cell contraction	0.00752784
GO:0070541	0.0226684	response to platinum ion	3.1164e-05
GO:0070542	0.0165465	response to fatty acid	0.0204678
GO:0070727	0.00784135	cellular macromolecule localization	1.5234
GO:0070895	0.0226684	negative regulation of transposon integration	0.000110805
GO:0070933	0.0226684	histone H4 deacetylation	0.000865667
GO:0070983	0.00720907	dendrite guidance	0.000585191
GO:0070995	0.0448265	NADPH oxidation	0.000550564
GO:0071257	0.0448265	cellular response to electrical stimulus	0.00105611
GO:0071284	0.0448265	cellular response to lead ion	0.000114268
GO:0071347	0.013062	cellular response to interleukin-1	0.0130577
GO:0071352	0.0226684	cellular response to interleukin-2	0.0015305
GO:0071385	0.0165465	cellular response to glucocorticoid stimulus	0.0057688
GO:0071396	0.0413133	cellular response to lipid	0.139151
GO:0071407	0.02166	cellular response to organic cyclic compound	0.126962
GO:0071417	0.00439165	cellular response to organonitrogen compound	0.131467
GO:0071557	0.0448265	histone H3-K27 demethylation	0.00231999
GO:0071695	0.00746213	anatomical structure maturation	0.0578058
GO:0071824	0.0244211	protein-DNA complex subunit organization	0.207632
GO:0071923	0.0226684	negative regulation of cohesin loading	0.000353192
GO:0072089	0.0432102	stem cell proliferation	0.0117938
GO:0072091	0.0182062	regulation of stem cell proliferation	0.0120605
GO:0072382	0.0226684	minus-end-directed vesicle transport along microtubule	0.000214685
GO:0075522	0.0448265	IRES-dependent viral translational initiation	0.00163784
GO:0080090	6.86279e-09	regulation of primary metabolic process	12.5828
GO:0080163	0.0226684	regulation of protein serine/threonine phosphatase activity	0.00545716
GO:0090087	0.041679	regulation of peptide transport	0.0327257
GO:0090132	0.0449864	epithelium migration	0.0203536
GO:0090188	0.0226684	negative regulation of pancreatic juice secretion	0.000626743
GO:0090235	0.0448265	regulation of metaphase plate congression	0.00206029
GO:0090276	0.000913112	regulation of peptide hormone secretion	0.0318877
GO:0090304	2.65525e-06	nucleic acid metabolic process	14.135
GO:0090307	0.0322571	mitotic spindle assembly	0.0142731
GO:0090335	0.0448265	regulation of brown fat cell differentiation	0.00562684
GO:0090596	0.0392404	sensory organ morphogenesis	0.0636577
GO:0090669	0.0448265	telomerase RNA stabilization	0.000640594
GO:0097155	0.000510268	fasciculation of sensory neuron axon	0.00036358
GO:0097435	0.0363296	supramolecular fiber organization	0.358313
GO:0098542	0.00868799	defense response to other organism	0.637283
GO:0098722	0.0161593	asymmetric stem cell division	0.00104226
GO:0098958	0.0226684	retrograde axonal transport of mitochondrion	0.000405132
GO:0099518	0.0497475	vesicle cytoskeletal trafficking	0.0130993
GO:0106030	0.013062	neuron projection fasciculation	0.0044703
GO:0120039	0.00128223	plasma membrane bounded cell projection morphogenesis	0.162306
GO:0140352	0.0153749	export from cell	0.689289
GO:0150063	0.00569564	visual system development	0.0899705
GO:1900034	0.0290181	regulation of cellular response to heat	0.00263855
GO:1900114	0.0226684	positive regulation of histone H3-K9 trimethylation	0.000529788
GO:1901216	0.0442855	positive regulation of neuron death	0.00730623
GO:1901360	0.0113596	organic cyclic compound metabolic process	22.6141
GO:1901362	4.48188e-06	organic cyclic compound biosynthetic process	9.22163
GO:1901654	0.0173072	response to ketone	0.0205648
GO:1901675	0.0226684	negative regulation of histone H3-K27 acetylation	0.000470923
GO:1901698	0.0474578	response to nitrogen compound	0.284569
GO:1901701	0.00265246	cellular response to oxygen-containing compound	0.411663
GO:1901950	0.0226684	dense core granule transport	0.000304715
GO:1901990	0.0491927	regulation of mitotic cell cycle phase transition	0.131568
GO:1902105	0.0408979	regulation of leukocyte differentiation	0.0395229
GO:1902275	0.0112072	regulation of chromatin organization	0.00835888
GO:1902369	0.0388485	negative regulation of RNA catabolic process	0.0122059
GO:1902680	0.000249792	positive regulation of RNA biosynthetic process	0.741136
GO:1902850	0.0488689	microtubule cytoskeleton organization involved in mitosis	0.0490695
GO:1902930	0.0245415	regulation of alcohol biosynthetic process	0.00749321
GO:1902977	0.0226684	mitotic DNA replication preinitiation complex assembly	0.00067522
GO:1903362	0.0488526	regulation of cellular protein catabolic process	0.115788
GO:1903363	0.0350192	negative regulation of cellular protein catabolic process	0.00978204
GO:1903387	0.0226684	positive regulation of homophilic cell adhesion	0.000141969
GO:1903393	0.0226684	positive regulation of adherens junction organization	0.000290864
GO:1903429	0.000923917	regulation of cell maturation	0.00309909
GO:1903506	1.70624e-05	regulation of nucleic acid-templated transcription	9.98869
GO:1903507	0.000548542	negative regulation of nucleic acid-templated transcription	0.650365
GO:1903530	0.0081554	regulation of secretion by cell	0.0984921
GO:1903533	0.0329527	regulation of protein targeting	0.00925571
GO:1903649	0.0194375	regulation of cytoplasmic transport	0.00905834
GO:1903691	0.0226684	positive regulation of wound healing, spreading of epidermal cells	0.000654444
GO:1903795	0.0226684	regulation of inorganic anion transmembrane transport	0.00086913
GO:1903960	0.0448265	negative regulation of anion transmembrane transport	0.00111844
GO:1904000	0.0226684	positive regulation of eating behavior	0.000145432
GO:1904056	0.0226684	positive regulation of cholangiocyte proliferation	2.42387e-05
GO:1904064	0.0441717	positive regulation of cation transmembrane transport	0.0271993
GO:1904193	0.0226684	negative regulation of cholangiocyte apoptotic process	2.42387e-05
GO:1904197	0.0226684	positive regulation of granulosa cell proliferation	0.000128119
GO:1904201	0.0226684	regulation of iodide transport	6.92534e-06
GO:1904206	0.0226684	positive regulation of skeletal muscle hypertrophy	0.000204297
GO:1904213	0.0226684	negative regulation of iodide transmembrane transport	6.92534e-06
GO:1904568	0.0226684	cellular response to wortmannin	6.92534e-06
GO:1904799	0.00487835	regulation of neuron remodeling	0.000384356
GO:1905209	0.0448265	positive regulation of cardiocyte differentiation	0.00330339
GO:1905634	0.0448265	regulation of protein localization to chromatin	0.00270781
GO:1990049	0.0226684	retrograde neuronal dense core vesicle transport	7.61787e-05
GO:1990428	0.0226684	miRNA transport	0.000498624
GO:1990440	0.0448265	positive regulation of transcription from RNA polymerase II promoter in response to endoplasmic reticulum stress	0.00169671
GO:1990646	0.0226684	cellular response to prolactin	4.84773e-05
GO:2000011	0.0226684	regulation of adaxial/abaxial pattern formation	0.000356655
GO:2000026	0.039565	regulation of multicellular organismal development	0.256878
GO:2000065	0.0226684	negative regulation of cortisol biosynthetic process	0.000630206
GO:2000112	0.000144402	regulation of cellular macromolecule biosynthetic process	1.44597
GO:2000113	0.00122531	negative regulation of cellular macromolecule biosynthetic process	0.203518
GO:2000177	0.00514181	regulation of neural precursor cell proliferation	0.0125626
GO:2000400	0.0226684	positive regulation of thymocyte aggregation	0.00786372
GO:2000480	0.0226684	negative regulation of cAMP-dependent protein kinase activity	0.00784294
GO:2000678	0.0448265	negative regulation of transcription regulatory region DNA binding	0.00278052
GO:2000706	0.0226684	negative regulation of dense core granule biogenesis	1.38507e-05
GO:2000739	0.0226684	regulation of mesenchymal stem cell differentiation	0.00121886
GO:2000798	0.0226684	negative regulation of amniotic stem cell differentiation	0.000107343
GO:2001252	0.0488689	positive regulation of chromosome organization	0.0207899
[truncated: 4 more columns]

## Sheet: 1.0.7
Supplementary 1.0.7: degeneracy levels for each codon position for all queen and male genomes.
Male 08					Queen 08
	Codon Position					Codon Position
degeneracy	1	2	3		degeneracy	1	2	3
0	80789	80076	0		0	80785	80076	0
2	13765	0	37786		2	13769	0	37776
3	0	0	6994		3	0	0	6995
4	0	0	77497		4	0	0	77506
Male 19					Queen 19
	Codon Position					Codon Position
degeneracy	1	2	3		degeneracy	1	2	3
0	80786	80076	0		0	80781	80076	0
2	13768	0	37776		2	13773	0	37775
3	0	0	6997		3	0	0	6995
4	0	0	77504		4	0	0	77507
Male 23					Queen 23
	Codon Position					Codon Position
degeneracy	1	2	3		degeneracy	1	2	3
0	80771	80076	0		0	80785	80076	0
2	13783	0	37777		2	13769	0	37775
3	0	0	6993		3	0	0	6994
4	0	0	77507		4	0	0	77508
Male 37					Queen 37
	Codon Position					Codon Position
degeneracy	1	2	3		degeneracy	1	2	3
0	80796	80076	0		0	80774	80076	0
2	13758	0	37771		2	13780	0	37775
3	0	0	6994		3	0	0	7005
4	0	0	77512		4	0	0	77497

## Sheet: 1.0.8
Supplementary 1.0.8: GO terms enriched for genes with at least one methylated zero-fold degenerate site.
Found in both males and queens					Males only					Queen only
GOBPID	Pvalue	Name	Frequency		GOBPID	Pvalue	Name	Frequency		GOBPID	Pvalue	Name	Frequency
GO:0000122	0.0275467	negative regulation of transcription by RNA polymerase II	0.170212		GO:0001701	0.0311808	in utero embryonic development	0.0481722		GO:0000916	0.0332567	actomyosin contractile ring contraction	0.000762586
GO:0000381	0.0404095	regulation of alternative mRNA splicing, via spliceosome	0.0316672		GO:0002474	0.0392351	antigen processing and presentation of peptide antigen via MHC class I	0.00871337		GO:0001508	0.0253515	action potential	0.0131364
GO:0000578	0.0182868	embryonic axis specification	0.00868685		GO:0006086	0.0237207	acetyl-CoA biosynthetic process from pyruvate	0.0690936		GO:0001779	0.0494722	natural killer cell differentiation	0.00245022
GO:0001709	0.00949046	cell fate determination	0.010222		GO:0006297	0.0237207	nucleotide-excision repair, DNA gap filling	0.00212529		GO:0001895	0.0395402	retina homeostasis	0.0122776
GO:0001751	0.0205852	compound eye photoreceptor cell differentiation	0.00383282		GO:0006470	0.0407467	protein dephosphorylation	0.465177		GO:0001932	0.00481339	regulation of protein phosphorylation	0.292415
GO:0001932	0.0224896	regulation of protein phosphorylation	0.292415		GO:0006491	0.0276216	N-glycan processing	0.00952237		GO:0002021	0.0332567	response to dietary excess	0.00414449
GO:0001952	0.0147565	regulation of cell-matrix adhesion	0.0167968		GO:0006537	0.0158741	glutamate biosynthetic process	0.0645545		GO:0003143	0.0321333	embryonic heart tube morphogenesis	0.0157424
GO:0002168	0.0379583	instar larval development	0.00152849		GO:0006561	0.0119283	proline biosynthetic process	0.134202		GO:0003279	0.0434629	cardiac septum development	0.0140813
GO:0002183	0.0297036	cytoplasmic translational initiation	0.0831285		GO:0006796	0.031089	phosphate-containing compound metabolic process	12.913		GO:0003344	0.0494722	pericardium morphogenesis	0.00131297
GO:0002790	0.00173308	peptide secretion	0.0158585		GO:0006855	0.0158741	xenobiotic transmembrane transport	0.00145554		GO:0006049	0.0167675	UDP-N-acetylglucosamine catabolic process	7.95742e-05
GO:0006177	0.00868195	GMP biosynthetic process	0.0848327		GO:0006898	0.0153532	receptor-mediated endocytosis	0.0737188		GO:0006355	0.0294982	regulation of DNA-templated transcription	9.9049
GO:0006278	0.0179027	RNA-templated DNA biosynthetic process	0.16124		GO:0006937	0.0469038	regulation of muscle contraction	0.0370451		GO:0006407	0.0332567	rRNA export from nucleus	0.00117703
GO:0006352	0.039386	DNA-templated transcription initiation	0.823228		GO:0007093	0.0270882	mitotic cell cycle checkpoint signaling	0.0676016		GO:0006469	0.0368831	negative regulation of protein kinase activity	0.0531522
GO:0006355	1.82526e-06	regulation of DNA-templated transcription	9.9049		GO:0007094	0.0469038	mitotic spindle assembly checkpoint signaling	0.0323568		GO:0006701	0.0332567	progesterone biosynthetic process	0.000185673
GO:0006403	0.0165714	RNA localization	0.216379		GO:0007194	0.00399129	negative regulation of adenylate cyclase activity	0.00804031		GO:0006793	0.0445055	phosphorus metabolic process	13.214
GO:0006406	0.0419198	mRNA export from nucleus	0.0865701		GO:0007346	0.0329441	regulation of mitotic cell cycle	0.189675		GO:0006836	0.0161888	neurotransmitter transport	0.0790669
GO:0006458	0.00574104	'de novo' protein folding	0.0318893		GO:0007588	0.0276216	excretion	0.00276189		GO:0006941	0.0253515	striated muscle contraction	0.014456
GO:0006476	0.0221354	protein deacetylation	0.0852836		GO:0008407	0.0392351	chaeta morphogenesis	0.0010643		GO:0007163	0.0277527	establishment or maintenance of cell polarity	0.072681
GO:0006511	0.00620539	ubiquitin-dependent protein catabolic process	0.795589		GO:0009838	0.00399129	abscission	0.00312329		GO:0007194	0.0332567	negative regulation of adenylate cyclase activity	0.00804031
GO:0006605	0.0163572	protein targeting	0.538432		GO:0009913	0.00539877	epidermal cell differentiation	0.029837		GO:0007268	0.00340926	chemical synaptic transmission	0.20236
GO:0006610	0.0388861	ribosomal protein import into nucleus	0.00045092		GO:0010133	0.00796737	proline catabolic process to glutamate	0.0334808		GO:0007402	0.0167675	ganglion mother cell fate determination	0.000172411
GO:0006725	0.0147691	cellular aromatic compound metabolic process	26.5345		GO:0010389	0.0135724	regulation of G2/M transition of mitotic cell cycle	0.0373833		GO:0007506	0.0494722	gonadal mesoderm development	0.00168764
GO:0006816	0.0147928	calcium ion transport	0.276122		GO:0010633	0.0276216	negative regulation of epithelial cell migration	0.00957211		GO:0009059	0.0312815	macromolecule biosynthetic process	14.8626
GO:0006909	0.0010424	phagocytosis	0.0342965		GO:0010949	0.00796737	negative regulation of intestinal phytosterol absorption	0.00033819		GO:0009877	0.0167675	nodulation	0.000649856
GO:0006913	0.0496942	nucleocytoplasmic transport	0.361863		GO:0015012	0.0469038	heparan sulfate proteoglycan biosynthetic process	0.0275592		GO:0009889	0.00983548	regulation of biosynthetic process	11.3625
GO:0006929	0.00868195	substrate-dependent cell migration	0.00256627		GO:0019886	0.0469038	antigen processing and presentation of exogenous peptide antigen via MHC class II	0.00230102		GO:0009893	0.01276	positive regulation of metabolic process	1.53039
GO:0006935	0.0107161	chemotaxis	0.584277		GO:0030034	0.00399129	microvillar actin bundle assembly	5.96806e-05		GO:0010310	0.0167675	regulation of hydrogen peroxide metabolic process	0.00190646
GO:0007009	0.0350179	plasma membrane organization	0.0819912		GO:0030206	0.0315076	chondroitin sulfate biosynthetic process	0.00993682		GO:0010557	0.0242022	positive regulation of macromolecule biosynthetic process	0.917951
GO:0007094	0.0248766	mitotic spindle assembly checkpoint signaling	0.0323568		GO:0031279	0.0276216	regulation of cyclase activity	0.0246448		GO:0010565	0.016375	regulation of cellular ketone metabolic process	0.0431259
GO:0007162	0.0141657	negative regulation of cell adhesion	0.0421047		GO:0032372	0.00796737	negative regulation of sterol transport	0.00156827		GO:0010795	0.0167675	regulation of ubiquinone biosynthetic process	0.00401186
GO:0007163	0.0171892	establishment or maintenance of cell polarity	0.072681		GO:0032374	0.0198049	regulation of cholesterol transport	0.00837518		GO:0010886	0.0332567	positive regulation of cholesterol storage	0.00113725
GO:0007204	0.00749563	positive regulation of cytosolic calcium ion concentration	0.0174035		GO:0032411	0.0469038	positive regulation of transporter activity	0.0227018		GO:0010992	0.0494722	ubiquitin recycling	0.00187331
GO:0007269	0.00234519	neurotransmitter secretion	0.0398335		GO:0032466	0.00796737	negative regulation of cytokinesis	0.00387261		GO:0015844	0.00269266	monoamine transport	0.00764575
GO:0007281	0.0158758	germ cell development	0.0870475		GO:0032509	0.0392351	endosome transport via multivesicular body sorting pathway	0.0382785		GO:0015850	0.000226188	organic hydroxy compound transport	0.127723
GO:0007292	0.00790569	female gamete generation	0.0542165		GO:0032528	0.0276216	microvillus organization	0.00189983		GO:0015872	0.000825753	dopamine transport	0.00241375
GO:0007298	0.0125404	border follicle cell migration	0.0021916		GO:0035017	0.0198049	cuticle pattern formation	0.000719483		GO:0016192	0.0120088	vesicle-mediated transport	1.68016
GO:0007308	0.0419198	oocyte construction	0.00417764		GO:0035099	0.0315076	hemocyte migration	0.00392566		GO:0016310	0.00353123	phosphorylation	7.54802
GO:0007339	0.0167356	binding of sperm to zona pellucida	0.0137498		GO:0035556	0.0267824	intracellular signal transduction	3.75604		GO:0016330	0.0494722	second mitotic wave involved in compound eye morphogenesis	0.000175726
GO:0007369	0.0147928	gastrulation	0.0396312		GO:0035622	0.00399129	intrahepatic bile duct development	0.000971468		GO:0019216	0.033547	regulation of lipid metabolic process	0.0745875
GO:0007389	0.0123343	pattern specification process	0.12029		GO:0035904	0.0315076	aorta development	0.00842491		GO:0019219	0.0426045	regulation of nucleobase-containing compound metabolic process	10.3625
GO:0007411	0.00967532	axon guidance	0.113847		GO:0043162	0.0301161	ubiquitin-dependent protein catabolic process via the multivesicular body sorting pathway	0.0485303		GO:0019220	0.0321193	regulation of phosphate metabolic process	0.458602
GO:0007413	0.0388861	axonal fasciculation	0.00461862		GO:0043268	0.0158741	positive regulation of potassium ion transport	0.0121052		GO:0019919	0.0332567	peptidyl-arginine methylation, to asymmetrical-dimethyl arginine	0.000523863
GO:0007423	0.00513592	sensory organ development	0.136781		GO:0043328	0.0158741	protein transport to vacuole involved in ubiquitin-dependent protein catabolic process via the multivesicular body sorting pathway	0.0221349		GO:0021794	0.0494722	thalamus development	0.00207556
GO:0007492	0.0388861	endoderm development	0.0141045		GO:0044058	0.0158741	regulation of digestive system process	0.00453904		GO:0021987	0.0434629	cerebral cortex development	0.0141078
GO:0007507	0.0299147	heart development	0.106765		GO:0044241	0.00796737	lipid digestion	0.0014456		GO:0023061	0.0455279	signal release	0.0593192
GO:0007605	0.0297036	sensory perception of sound	0.0665008		GO:0044878	0.00399129	mitotic cytokinesis checkpoint signaling	0.000782479		GO:0030034	0.0167675	microvillar actin bundle assembly	5.96806e-05
GO:0007613	0.0449045	memory	0.0143797		GO:0045324	0.0353787	late endosome to vacuole transport	0.0469885		GO:0030036	0.0425046	actin cytoskeleton organization	0.436424
GO:0008037	0.0139772	cell recognition	0.0940003		GO:0045786	0.0157395	negative regulation of cell cycle	0.186479		GO:0030038	0.0357617	contractile actin filament bundle assembly	0.00257953
GO:0008078	0.026888	mesodermal cell migration	0.00209877		GO:0045796	0.00796737	negative regulation of intestinal cholesterol absorption	0.00033819		GO:0030048	0.00558489	actin filament-based movement	0.0223603
GO:0008154	0.00404628	actin polymerization or depolymerization	0.0611594		GO:0046474	0.0336882	glycerophospholipid biosynthetic process	0.555802		GO:0030100	0.0131876	regulation of endocytosis	0.0392267
GO:0008286	0.0381701	insulin receptor signaling pathway	0.0198571		GO:0046488	0.0256422	phosphatidylinositol metabolic process	0.430814		GO:0030301	0.0253515	cholesterol transport	0.0284179
GO:0008293	0.00485595	torso signaling pathway	0.000494023		GO:0046854	0.00276658	phosphatidylinositol phosphate biosynthetic process	0.182125		GO:0030516	0.0357617	regulation of axon extension	0.0137199
GO:0008586	0.0379583	imaginal disc-derived wing vein morphogenesis	0.00101125		GO:0048208	0.0469038	COPII vesicle coating	0.0174367		GO:0030851	0.0332567	granulocyte differentiation	0.00520548
GO:0009059	0.012957	macromolecule biosynthetic process	14.8626		GO:0048800	0.0119283	antennal morphogenesis	0.000334875		GO:0030917	0.0494722	midbrain-hindbrain boundary development	0.00306692
GO:0009156	0.0344522	ribonucleoside monophosphate biosynthetic process	1.0025		GO:0048853	0.0198049	forebrain morphogenesis	0.00212529		GO:0031328	0.0365882	positive regulation of cellular biosynthetic process	0.941223
GO:0009308	0.0232374	amine metabolic process	0.574041		GO:0050654	0.0392351	chondroitin sulfate proteoglycan metabolic process	0.0132193		GO:0032012	0.0494722	regulation of ARF protein signal transduction	0.054621
GO:0009725	0.00759895	response to hormone	0.461073		GO:0050891	0.0276216	multicellular organismal water homeostasis	0.00841497		GO:0032095	0.0494722	regulation of response to food	0.00788779
GO:0009749	0.0221354	response to glucose	0.017503		GO:0051302	0.04447	regulation of cell division	0.111958		GO:0032099	0.0167675	negative regulation of appetite	0.00682017
GO:0009826	0.026888	unidimensional cell growth	0.0105535		GO:0051339	0.0276216	regulation of lyase activity	0.024416		GO:0032104	0.0270145	regulation of response to extracellular stimulus	0.0764575
GO:0009855	0.0496868	determination of bilateral symmetry	0.0328674		GO:0051602	0.0237207	response to electrical stimulus	0.00207887		GO:0032108	0.0017964	negative regulation of response to nutrient levels	0.00689643
GO:0009889	4.88879e-07	regulation of biosynthetic process	11.3625		GO:0051661	0.0119283	maintenance of centrosome location	0.00107094		GO:0032109	0.0286612	positive regulation of response to nutrient levels	0.00192304
GO:0009948	0.0182868	anterior/posterior axis specification	0.0113559		GO:0055117	0.0158741	regulation of cardiac muscle contraction	0.0119328		GO:0032148	0.0332567	activation of protein kinase B activity	0.0029343
GO:0009988	0.0167356	cell-cell recognition	0.0167437		GO:0060009	0.0119283	Sertoli cell development	0.00125329		GO:0032226	0.0167675	positive regulation of synaptic transmission, dopaminergic	0.00050397
GO:0009994	0.0208483	oocyte differentiation	0.0115681		GO:0060306	0.0198049	regulation of membrane repolarization	0.00412459		GO:0032252	0.0167675	secretory granule localization	0.000659802
GO:0009996	0.00868195	negative regulation of cell fate specification	0.00183021		GO:0060307	0.0198049	regulation of ventricular cardiac muscle cell membrane repolarization	0.00283483		GO:0032271	0.0252362	regulation of protein polymerization	0.157948
GO:0010453	0.026888	regulation of cell fate commitment	0.00666102		GO:0060976	0.0353787	coronary vasculature development	0.00577907		GO:0032368	0.0222109	regulation of lipid transport	0.0167901
GO:0010498	0.0241835	proteasomal protein catabolic process	0.37931		GO:0061436	0.00399129	establishment of skin barrier	0.00424727		GO:0032373	0.0167675	positive regulation of sterol transport	0.00492034
GO:0010557	0.00171404	positive regulation of macromolecule biosynthetic process	0.917951		GO:0071320	0.0158741	cellular response to cAMP	0.00579897		GO:0032379	0.0167675	positive regulation of intracellular lipid transport	0.000746008
GO:0010558	0.0244472	negative regulation of macromolecule biosynthetic process	0.876722		GO:0072318	0.00796737	clathrin coat disassembly	0.00203577		GO:0032380	0.0494722	regulation of intracellular sterol transport	0.00111735
GO:0010565	0.00469343	regulation of cellular ketone metabolic process	0.0431259		GO:0086001	0.0276216	cardiac muscle cell action potential	0.00505296		GO:0032385	0.0167675	positive regulation of intracellular cholesterol transport	0.000593491
GO:0010629	0.0493977	negative regulation of gene expression	0.655243		GO:0086003	0.0237207	cardiac muscle cell contraction	0.00481424		GO:0032411	0.0138692	positive regulation of transporter activity	0.0227018
GO:0010639	0.00578776	negative regulation of organelle organization	0.172109		GO:0086091	0.0119283	regulation of heart rate by cardiac conduction	0.00506622		GO:0032412	0.047524	regulation of ion transmembrane transporter activity	0.053129
GO:0010648	0.00158097	negative regulation of cell communication	0.376946		GO:0090160	0.0237207	Golgi to lysosome transport	0.00186336		GO:0032535	0.0171139	regulation of cellular component size	0.197656
GO:0010765	0.026888	positive regulation of sodium ion transport	0.00380298		GO:0097711	0.0469038	ciliary basal body-plasma membrane docking	0.00019562		GO:0032959	0.0167675	inositol trisphosphate biosynthetic process	0.000397871
GO:0010811	0.0248766	positive regulation of cell-substrate adhesion	0.018753		GO:0098900	0.0315076	regulation of action potential	0.0058918		GO:0032970	0.00575818	regulation of actin filament-based process	0.223938
GO:0010812	0.00215743	negative regulation of cell-substrate adhesion	0.00953232		GO:0098909	0.0158741	regulation of cardiac muscle cell action potential involved in regulation of contraction	0.000739377		GO:0033138	0.0192457	positive regulation of peptidyl-serine phosphorylation	0.012901
GO:0010833	0.00714765	telomere maintenance via telomere lengthening	0.0125064		GO:0099622	0.0198049	cardiac muscle cell membrane repolarization	0.00214519		GO:0033169	0.0494722	histone H3-K9 demethylation	0.0177848
GO:0010959	0.0059643	regulation of metal ion transport	0.0808838		GO:0120031	0.0275573	plasma membrane bounded cell projection assembly	0.187235		GO:0033603	0.0167675	positive regulation of dopamine secretion	0.0002553
GO:0014017	0.026888	neuroblast fate commitment	0.000845475		GO:1901018	0.0158741	positive regulation of potassium ion transmembrane transporter activity	0.00958869		GO:0034113	0.0332567	heterotypic cell-cell adhesion	0.00388256
GO:0015031	0.0280654	protein transport	2.79525		GO:1901379	0.0430768	regulation of potassium ion transmembrane transport	0.0214751		GO:0034260	0.00553196	negative regulation of GTPase activity	0.00397539
GO:0015844	0.026888	monoamine transport	0.00764575		GO:1901987	0.0215576	regulation of cell cycle phase transition	0.212606		GO:0034316	0.0332567	negative regulation of Arp2/3 complex-mediated actin nucleation	0.0066345
GO:0015850	0.0143339	organic hydroxy compound transport	0.127723		GO:1901991	0.00254098	negative regulation of mitotic cell cycle phase transition	0.075297		GO:0034349	0.0167675	glial cell apoptotic process	0.000739377
GO:0015872	0.00868195	dopamine transport	0.00241375		GO:1902750	0.0088261	negative regulation of cell cycle G2/M phase transition	0.0266872		GO:0034392	0.0167675	negative regulation of smooth muscle cell apoptotic process	0.00120024
GO:0016070	0.0170071	RNA metabolic process	13.0419		GO:1903115	0.0158741	regulation of actin filament-based movement	0.00450589		GO:0034654	0.0198266	nucleobase-containing compound biosynthetic process	11.1089
GO:0016080	0.00485595	synaptic vesicle targeting	0.00045092		GO:1903387	0.00399129	positive regulation of homophilic cell adhesion	0.000139255		GO:0035246	0.0494722	peptidyl-arginine N-methylation	0.00573929
GO:0016081	0.00745628	synaptic vesicle docking	0.000832213		GO:1903393	0.00399129	positive regulation of adherens junction organization	0.000291772		GO:0035261	0.0332567	external genitalia morphogenesis	0.000222145
GO:0016199	0.0194319	axon midline choice point recognition	0.00645214		GO:1904479	0.00796737	negative regulation of intestinal absorption	0.000520548		GO:0036289	0.0332567	peptidyl-serine autophosphorylation	0.00126987
GO:0016310	0.0243296	phosphorylation	7.54802		GO:1904729	0.00796737	regulation of intestinal lipid absorption	0.00141244		GO:0038203	0.0167675	TORC2 signaling	0.00328575
GO:0016331	0.0498864	morphogenesis of embryonic epithelium	0.0281427		GO:1905224	0.00399129	clathrin-coated pit assembly	0.000314981		GO:0040015	0.0167675	negative regulation of multicellular organism growth	0.0020424
GO:0016482	0.0108248	cytosolic transport	0.113761		GO:1905953	0.0392351	negative regulation of lipid localization	0.00570945		GO:0042791	0.0332567	5S class rRNA transcription by RNA polymerase III	0.000464183
GO:0019217	0.0248766	regulation of fatty acid metabolic process	0.0188657		GO:2000179	0.0237207	positive regulation of neural precursor cell proliferation	0.00762586		GO:0042797	0.0494722	tRNA transcription by RNA polymerase III	0.00232091
GO:0019219	2.77206e-05	regulation of nucleobase-containing compound metabolic process	10.3625		GO:2000643	0.0158741	positive regulation of early endosome to late endosome transport	0.00116377		GO:0043086	0.0193327	negative regulation of catalytic activity	0.601584
GO:0019220	0.00336655	regulation of phosphate metabolic process	0.458602							GO:0043268	0.00163344	positive regulation of potassium ion transport	0.0121052
GO:0019222	0.0485907	regulation of metabolic process	13.7068							GO:0043353	0.0332567	enucleate erythrocyte differentiation	0.00115051
GO:0022008	0.00190039	neurogenesis	0.406733							GO:0043379	0.0167675	memory T cell differentiation	0.000182357
GO:0022414	0.0212626	reproductive process	0.683516							GO:0043412	0.0158856	macromolecule modification	11.0372
GO:0022604	0.0449628	regulation of cell morphogenesis	0.729642							GO:0043549	0.0313709	regulation of kinase activity	0.250596
GO:0022898	0.000698589	regulation of transmembrane transporter activity	0.0546243							GO:0043686	0.0332567	co-translational protein modification	0.000832213
GO:0023057	0.00110618	negative regulation of signaling	0.376283							GO:0043972	0.0167675	histone H3-K23 acetylation	0.000251985
GO:0023061	0.000889839	signal release	0.0593192							GO:0044260	0.0290316	cellular macromolecule metabolic process	15.4016
GO:0030036	0.0154975	actin cytoskeleton organization	0.436424							GO:0044335	0.0167675	canonical Wnt signaling pathway involved in neural crest cell differentiation	1.65779e-05
GO:0030182	0.0147662	neuron differentiation	0.332285							GO:0044340	0.0167675	canonical Wnt signaling pathway involved in regulation of cell proliferation	0.000477445
GO:0030433	0.0256855	ubiquitin-dependent ERAD pathway	0.0882743							GO:0044752	0.0494722	response to human chorionic gonadotropin	0.000444289
GO:0030516	0.00749563	regulation of axon extension	0.0137199							GO:0045144	0.0332567	meiotic sister chromatid segregation	0.00928365
GO:0030707	0.000311848	follicle cell of egg chamber development	0.00966163							GO:0045599	0.0494722	negative regulation of fat cell differentiation	0.00719815
GO:0030832	0.00076488	regulation of actin filament length	0.156254							GO:0045764	0.0288581	positive regulation of amino acid metabolic process	0.000553704
GO:0030833	0.0445925	regulation of actin filament polymerization	0.14831							GO:0045944	0.0408935	positive regulation of transcription by RNA polymerase II	0.453092
GO:0030837	0.0147207	negative regulation of actin filament polymerization	0.0744018							GO:0045979	0.0494722	positive regulation of nucleoside metabolic process	0.0356373
GO:0030855	0.0154975	epithelial cell differentiation	0.111666							GO:0046627	0.00115701	negative regulation of insulin receptor signaling pathway	0.00915434
GO:0031018	0.0167356	endocrine pancreas development	0.0130866							GO:0046854	0.0357617	phosphatidylinositol phosphate biosynthetic process	0.182125
GO:0031065	0.0388861	positive regulation of histone deacetylation	0.00358084							GO:0046928	0.00729567	regulation of neurotransmitter secretion	0.0115217
GO:0031328	0.00204851	positive regulation of cellular biosynthetic process	0.941223							GO:0048260	0.0321333	positive regulation of receptor-mediated endocytosis	0.00690306
GO:0031333	0.0396162	negative regulation of protein-containing complex assembly	0.0872332							GO:0048488	0.0133686	synaptic vesicle endocytosis	0.00902504
GO:0031577	0.0379583	spindle checkpoint signaling	0.0328575							GO:0048491	0.0332567	retrograde synaptic vesicle transport	4.97338e-05
GO:0031669	0.0421977	cellular response to nutrient levels	0.076305							GO:0048589	0.0432559	developmental growth	0.0945208
GO:0032094	0.026888	response to food	0.00228444							GO:0048596	0.0494722	embryonic camera-type eye morphogenesis	0.00717494
GO:0032108	0.00574104	negative regulation of response to nutrient levels	0.00689643							GO:0048639	0.0483516	positive regulation of developmental growth	0.0235307
GO:0032210	0.0248766	regulation of telomere maintenance via telomerase	0.0121152							GO:0048842	0.0332567	positive regulation of axon extension involved in axon guidance	0.000692958
GO:0032370	0.00485595	positive regulation of lipid transport	0.0100496							GO:0050433	0.0332567	regulation of catecholamine secretion	0.00515243
GO:0032386	0.0164178	regulation of intracellular transport	0.0537126							GO:0050806	0.0350994	positive regulation of synaptic transmission	0.0151423
GO:0032414	0.0384502	positive regulation of ion transmembrane transporter activity	0.0216176							GO:0050821	0.0412814	protein stabilization	0.0385802
GO:0032509	0.0147207	endosome transport via multivesicular body sorting pathway	0.0382785							GO:0050872	0.0167675	white fat cell differentiation	0.00193299
GO:0032868	0.00349516	response to insulin	0.0351651							GO:0051046	0.0298582	regulation of secretion	0.111938
GO:0032879	0.0130091	regulation of localization	0.620881							GO:0051050	0.0288851	positive regulation of transport	0.135107
GO:0032970	0.00689593	regulation of actin filament-based process	0.223938							GO:0051086	0.0167675	chaperone mediated protein folding independent of cofactor	0.00341174
GO:0033036	0.0456816	macromolecule localization	3.72248							GO:0051106	0.0332567	positive regulation of DNA ligation	0.000692958
GO:0033046	0.0310546	negative regulation of sister chromatid segregation	0.0330465							GO:0051492	0.0321333	regulation of stress fiber assembly	0.0166608
GO:0033047	0.045574	regulation of mitotic sister chromatid segregation	0.0397572							GO:0051494	0.014624	negative regulation of cytoskeleton organization	0.101676
GO:0033137	0.026888	negative regulation of peptidyl-serine phosphorylation	0.00383282							GO:0051589	0.0494722	negative regulation of neurotransmitter transport	0.000828897
GO:0033238	0.0135646	regulation of amine metabolic process	0.0146715							GO:0051661	0.0494722	maintenance of centrosome location	0.00107094
GO:0034284	0.028622	response to monosaccharide	0.0193166							GO:0051754	0.0332567	meiotic sister chromatid cohesion, centromeric	0.00470151
GO:0034641	0.0141862	cellular nitrogen compound metabolic process	30.1462							GO:0051823	0.0332567	regulation of synapse structural plasticity	0.000490707
GO:0034654	4.3591e-07	nucleobase-containing compound biosynthetic process	11.1089							GO:0051897	0.0138692	positive regulation of protein kinase B signaling	0.013647
GO:0034764	0.00376998	positive regulation of transmembrane transport	0.0397473							GO:0055060	0.0167675	asymmetric neuroblast division resulting in ganglion mother cell formation	6.63118e-06
GO:0034765	0.00470528	regulation of ion transmembrane transport	0.284325							GO:0055113	0.0167675	epiboly involved in gastrulation with mouth forming second	0.00271215
GO:0035019	0.0194319	somatic stem cell population maintenance	0.00838513							GO:0060009	0.0494722	Sertoli cell development	0.00125329
GO:0035282	0.00191317	segmentation	0.0247907							GO:0060059	0.0332567	embryonic retina morphogenesis in camera-type eye	0.00284146
GO:0035295	0.0418201	tube development	0.19562							GO:0060136	0.0332567	embryonic process involved in female pregnancy	0.000891894
GO:0036294	0.0322718	cellular response to decreased oxygen levels	0.0150793							GO:0060255	0.00842806	regulation of macromolecule metabolic process	13.4355
GO:0040011	0.0425243	locomotion	0.599724							GO:0060292	0.048979	long-term synaptic depression	0.00180037
GO:0040014	0.00949046	regulation of multicellular organism growth	0.0139387							GO:0060306	0.048979	regulation of membrane repolarization	0.00412459
GO:0042052	0.0014344	rhabdomere development	0.000855422							GO:0060307	0.048979	regulation of ventricular cardiac muscle cell membrane repolarization	0.00283483
GO:0042462	0.0396162	eye photoreceptor cell development	0.00921071							GO:0060535	0.0167675	trachea cartilage morphogenesis	0.000331559
GO:0042760	0.00868195	very long-chain fatty acid catabolic process	0.00204572							GO:0060613	0.0167675	fat pad development	0.000746008
GO:0042789	0.00868195	mRNA transcription by RNA polymerase II	0.00632283							GO:0060749	0.0332567	mammary gland alveolus development	0.00249664
GO:0042886	0.00345969	amide transport	0.391909							GO:0060971	0.0167675	embryonic heart tube left/right pattern formation	0.000686327
GO:0043086	0.0447282	negative regulation of catalytic activity	0.601584							GO:0060976	0.0114719	coronary vasculature development	0.00577907
GO:0043270	0.0210086	positive regulation of ion transport	0.0406359							GO:0061371	0.0286612	determination of heart left/right asymmetry	0.0176389
GO:0043328	0.000628325	protein transport to vacuole involved in ubiquitin-dependent protein catabolic process via the multivesicular body sorting pathway	0.0221349							GO:0061572	0.0288581	actin filament bundle organization	0.0431425
GO:0043632	0.00562962	modification-dependent macromolecule catabolic process	0.841606							GO:0061670	0.0167675	evoked neurotransmitter secretion	0.000228776
GO:0043933	0.00908078	protein-containing complex organization	1.72843							GO:0061842	0.0253515	microtubule organizing center localization	0.00547404
GO:0043954	0.045574	cellular component maintenance	0.0139155							GO:0061983	0.0114719	meiosis II cell cycle process	0.0134315
GO:0044087	0.0276266	regulation of cellular component biogenesis	0.398816							GO:0065003	0.0421144	protein-containing complex assembly	1.48912
GO:0044093	0.0383704	positive regulation of molecular function	0.445426							GO:0065008	0.00605616	regulation of biological quality	1.44722
GO:0044205	0.026888	'de novo' UMP biosynthetic process	0.228026							GO:0070093	0.0167675	negative regulation of glucagon secretion	0.00191973
GO:0044237	0.0109258	cellular metabolic process	51.6574							GO:0070202	0.0494722	regulation of establishment of protein localization to chromosome	0.0018501
GO:0044238	0.000906006	primary metabolic process	53.4906							GO:0070486	0.0357617	leukocyte aggregation	0.00162464
GO:0044249	0.0213263	cellular biosynthetic process	25.6807							GO:0070489	0.0357617	T cell aggregation	0.000175726
GO:0045324	0.0107348	late endosome to vacuole transport	0.0469885							GO:0071397	0.0167675	cellular response to cholesterol	0.00137929
GO:0045736	0.026888	negative regulation of cyclin-dependent protein serine/threonine kinase activity	0.0183717							GO:0071417	0.0392769	cellular response to organonitrogen compound	0.141267
GO:0045764	0.0142979	positive regulation of amino acid metabolic process	0.000553704							GO:0071453	0.0202952	cellular response to oxygen levels	0.0172842
GO:0045834	0.0252452	positive regulation of lipid metabolic process	0.0226422							GO:0071542	0.0332567	dopaminergic neuron differentiation	0.00531158
GO:0045839	0.045574	negative regulation of mitotic nuclear division	0.0357122							GO:0071670	0.0167675	smooth muscle cell chemotaxis	0.000172411
GO:0045859	0.0400661	regulation of protein kinase activity	0.219187							GO:0071704	0.0117076	organic substance metabolic process	58.1039
GO:0045944	0.000305558	positive regulation of transcription by RNA polymerase II	0.453092							GO:0072359	0.0341339	circulatory system development	0.202695
GO:0046321	0.0167356	positive regulation of fatty acid oxidation	0.00186005							GO:0072656	0.0332567	maintenance of protein location in mitochondrion	0.000822266
GO:0046483	0.0152318	heterocycle metabolic process	26.5129							GO:0072757	0.0494722	cellular response to camptothecin	0.000620015
GO:0046500	0.0388861	S-adenosylmethionine metabolic process	0.0892059							GO:0080090	0.0399079	regulation of primary metabolic process	12.5925
GO:0046530	0.0144088	photoreceptor cell differentiation	0.0181694							GO:0086003	0.00399493	cardiac muscle cell contraction	0.00481424
GO:0046580	0.0107348	negative regulation of Ras protein signal transduction	0.0189585							GO:0086005	0.0494722	ventricular cardiac muscle cell action potential	0.00233749
GO:0046627	0.00309767	negative regulation of insulin receptor signaling pathway	0.00915434							GO:0086013	0.0167675	membrane repolarization during cardiac muscle cell action potential	0.00214519
GO:0046879	0.00626214	hormone secretion	0.0177815							GO:0090009	0.0167675	primitive streak formation	0.00124666
GO:0048522	0.0203317	positive regulation of cellular process	1.93955							GO:0090118	0.0167675	receptor-mediated endocytosis involved in cholesterol transport	0.000460867
GO:0048526	0.0167356	imaginal disc-derived wing expansion	0.000182357							GO:0090244	0.0167675	Wnt signaling pathway involved in somitogenesis	0.000437658
GO:0048546	0.0142979	digestive tract morphogenesis	0.0096351							GO:0090245	0.0167675	axis elongation involved in somitogenesis	0.000679696
GO:0048589	0.0266086	developmental growth	0.0945208							GO:0090258	0.0332567	negative regulation of mitochondrial fission	0.000417764
GO:0048592	0.00587733	eye morphogenesis	0.0415112							GO:0090650	0.0494722	cellular response to oxygen-glucose deprivation	0.000261932
GO:0048617	0.00300315	embryonic foregut morphogenesis	0.00128313							GO:0090666	0.0332567	scaRNA localization to Cajal body	0.000802373
GO:0048639	0.0132374	positive regulation of developmental growth	0.0235307							GO:0090713	0.0167675	immunological memory process	0.000334875
GO:0048645	0.0248766	animal organ formation	0.0081033							GO:0097061	0.0222109	dendritic spine organization	0.00300392
GO:0048667	0.00333516	cell morphogenesis involved in neuron differentiation	0.161794							GO:0097094	0.0494722	craniofacial suture morphogenesis	0.00233749
GO:0048731	0.00889914	system development	1.25387							GO:0097155	0.0332567	fasciculation of sensory neuron axon	0.000361399
GO:0048749	0.00528037	compound eye development	0.00817956							GO:0097237	0.0434629	cellular response to toxic substance	0.828092
GO:0048806	0.00749563	genitalia development	0.00795078							GO:0097659	0.0115929	nucleic acid-templated transcription	6.9151
GO:0048812	0.0248812	neuron projection morphogenesis	0.170912							GO:0098903	0.0167675	regulation of membrane repolarization during action potential	0.000626647
GO:0048858	0.0168976	cell projection morphogenesis	0.172278							GO:0099074	0.0332567	mitochondrion to lysosome transport	0.000460867
GO:0050658	0.0281301	RNA transport	0.2105							GO:0099177	0.00730278	regulation of trans-synaptic signaling	0.0826046
GO:0050684	0.011307	regulation of mRNA processing	0.0586362							GO:0099504	0.0177004	synaptic vesicle cycle	0.0362659
GO:0050772	0.0194319	positive regulation of axonogenesis	0.00928365							GO:0099537	0.00427508	trans-synaptic signaling	0.204804
GO:0050793	0.0273092	regulation of developmental process	1.25418							GO:0099622	0.048979	cardiac muscle cell membrane repolarization	0.00214519
GO:0050794	0.00634364	regulation of cellular process	20.7056							GO:0099643	0.00115657	signal release from synapse	0.0398335
GO:0050806	0.00749563	positive regulation of synaptic transmission	0.0151423							GO:0110053	0.00884011	regulation of actin filament organization	0.19306
GO:0050808	0.0395497	synapse organization	0.0596906							GO:0140352	0.0110526	export from cell	0.683572
GO:0050821	0.0104846	protein stabilization	0.0385802							GO:0150003	0.0167675	regulation of spontaneous synaptic transmission	0.000663118
GO:0051048	0.0179027	negative regulation of secretion	0.0207125							GO:0150065	0.0332567	regulation of deacetylase activity	0.0012964
GO:0051056	0.0268598	regulation of small GTPase mediated signal transduction	0.160345							GO:1900076	0.0017964	regulation of cellular response to insulin stimulus	0.0157756
GO:0051123	0.0214359	RNA polymerase II preinitiation complex assembly	0.0187132							GO:1900272	0.0167675	negative regulation of long-term synaptic potentiation	0.000991361
GO:0051128	0.0346008	regulation of cellular component organization	0.932573							GO:1900454	0.0167675	positive regulation of long-term synaptic depression	0.000692958
GO:0051172	0.011352	negative regulation of nitrogen compound metabolic process	1.36387							GO:1901018	0.00163344	positive regulation of potassium ion transmembrane transporter activity	0.00958869
GO:0051173	0.0125024	positive regulation of nitrogen compound metabolic process	1.38533							GO:1901142	0.0332567	insulin metabolic process	0.0015517
GO:0051234	0.0251425	establishment of localization	18.255							GO:1901207	0.0167675	regulation of heart looping	0.000557019
GO:0051240	0.0181871	positive regulation of multicellular organismal process	0.248991							GO:1901299	0.0332567	negative regulation of hydrogen peroxide-mediated programmed cell death	0.000739377
GO:0051246	0.024602	regulation of protein metabolic process	2.4108							GO:1901373	0.0167675	lipid hydroperoxide transport	0.00019562
GO:0051253	0.0420135	negative regulation of RNA metabolic process	0.681331							GO:1901379	0.0114719	regulation of potassium ion transmembrane transport	0.0214751
GO:0051254	0.0048115	positive regulation of RNA metabolic process	0.917583							GO:1901698	0.043569	response to nitrogen compound	0.301069
GO:0051258	0.0174152	protein polymerization	0.129437							GO:1901727	0.0167675	positive regulation of histone deacetylase activity	0.00078911
GO:0051383	0.0388861	kinetochore organization	0.0283251							GO:1901741	0.0167675	positive regulation of myoblast fusion	0.00192967
GO:0051493	0.0142763	regulation of cytoskeleton organization	0.294514							GO:1901950	0.0167675	dense core granule transport	0.000298403
GO:0051726	0.0371064	regulation of cell cycle	0.591471							GO:1902298	0.0332567	cell cycle DNA replication maintenance of fidelity	0.00649856
GO:0051894	0.0167356	positive regulation of focal adhesion assembly	0.00305366							GO:1902803	0.0167675	regulation of synaptic vesicle transport	0.000324928
GO:0051963	0.0322718	regulation of synapse assembly	0.0282886							GO:1902882	0.0286612	regulation of response to oxidative stress	0.0222741
GO:0055123	0.0245574	digestive system development	0.0286268							GO:1902902	0.0332567	negative regulation of autophagosome assembly	0.00244027
GO:0060255	1.57262e-06	regulation of macromolecule metabolic process	13.4355							GO:1902904	0.01105	negative regulation of supramolecular fiber organization	0.0995108
GO:0060284	0.0366381	regulation of cell development	0.13016							GO:1902958	0.0167675	positive regulation of mitochondrial electron transport, NADH to ubiquinone	0.000460867
GO:0060292	0.0167356	long-term synaptic depression	0.00180037							GO:1903201	0.0253515	regulation of oxidative stress-induced cell death	0.00839839
GO:0060325	0.026888	face morphogenesis	0.00509275							GO:1903204	0.00399493	negative regulation of oxidative stress-induced neuron death	0.0028713
GO:0060326	0.0248766	cell chemotaxis	0.0780158							GO:1903207	0.0332567	regulation of hydrogen peroxide-induced neuron death	0.000709536
GO:0060446	0.0147565	branching involved in open tracheal system development	0.00123008							GO:1903298	0.0332567	negative regulation of hypoxia-induced intrinsic apoptotic signaling pathway	0.000961521
GO:0060541	0.00633282	respiratory system development	0.0335703							GO:1903376	0.0494722	regulation of oxidative stress-induced neuron intrinsic apoptotic signaling pathway	0.00122345
GO:0061077	0.0214359	chaperone-mediated protein folding	0.0504898							GO:1903384	0.0167675	negative regulation of hydrogen peroxide-induced neuron intrinsic apoptotic signaling pathway	0.000328243
GO:0061564	0.0390452	axon development	0.160544							GO:1903405	0.0332567	protein localization to nuclear body	0.000218829
GO:0065007	0.00881232	biological regulation	24.4765							GO:1903531	0.047524	negative regulation of secretion by cell	0.0187729
GO:0065008	0.00312885	regulation of biological quality	1.44722							GO:1903532	0.0140234	positive regulation of secretion by cell	0.0350392
GO:0070202	0.00868195	regulation of establishment of protein localization to chromosome	0.0018501							GO:1903750	0.0332567	regulation of intrinsic apoptotic signaling pathway in response to hydrogen peroxide	0.000341506
GO:0070252	0.0379583	actin-mediated cell contraction	0.00770543							GO:1903762	0.0167675	positive regulation of voltage-gated potassium channel activity involved in ventricular cardiac muscle cell action potential repolarization	0.000188989
GO:0070486	0.00749563	leukocyte aggregation	0.00162464							GO:1903852	0.0167675	positive regulation of cristae formation	0.000494023
GO:0070489	0.00749563	T cell aggregation	0.000175726							GO:1903954	0.0167675	positive regulation of voltage-gated potassium channel activity involved in atrial cardiac muscle cell action potential repolarization	6.96274e-05
GO:0071375	0.00497306	cellular response to peptide hormone stimulus	0.0493426							GO:1904049	0.0167675	negative regulation of spontaneous neurotransmitter secretion	0.000129308
GO:0071417	0.0165113	cellular response to organonitrogen compound	0.141267							GO:1904064	0.0222109	positive regulation of cation transmembrane transport	0.0273503
GO:0071704	0.00684752	organic substance metabolic process	58.1039							GO:1904153	0.0494722	negative regulation of retrograde protein transport, ER to cytosol	0.00145886
GO:0071840	0.0498983	cellular component organization or biogenesis	9.45744							GO:1904544	0.0167675	positive regulation of free ubiquitin chain polymerization	0.000172411
GO:0071896	0.0167356	protein localization to adherens junction	0.000835529							GO:1904631	0.0167675	response to glucoside	1.65779e-05
GO:0071907	0.0167356	determination of digestive tract left/right asymmetry	0.00187331							GO:1904814	0.0494722	regulation of protein localization to chromosome, telomeric region	0.00220155
GO:0072594	0.0257773	establishment of protein localization to organelle	0.501626							GO:1904851	0.0494722	positive regulation of establishment of protein localization to telomere	0.00157159
GO:0072655	0.0412123	establishment of protein localization to mitochondrion	0.105615							GO:1904871	0.0332567	positive regulation of protein localization to Cajal body	0.000361399
GO:0072659	0.0315645	protein localization to plasma membrane	0.039124							GO:1904953	0.0167675	Wnt signaling pathway involved in midbrain dopaminergic neuron differentiation	0.000848791
GO:0072697	0.00868195	protein localization to cell cortex	0.00125992							GO:1905024	0.0167675	regulation of membrane repolarization during ventricular cardiac muscle cell action potential	0.000344821
GO:0072710	0.0167356	response to hydroxyurea	0.00166774							GO:1905954	0.0017964	positive regulation of lipid localization	0.0136503
GO:0090066	0.0011115	regulation of anatomical structure size	0.273231							GO:1990049	0.0167675	retrograde neuronal dense core vesicle transport	7.2943e-05
GO:0090087	0.000951577	regulation of peptide transport	0.0361565							GO:1990138	0.0307671	neuron projection extension	0.0125793
GO:0090239	0.00868195	regulation of histone H4 acetylation	0.00176058							GO:1990414	0.0494722	replication-born double-strand break repair via sister chromatid exchange	0.00207224
GO:0090276	0.00076488	regulation of peptide hormone secretion	0.0353641							GO:1990426	0.0332567	mitotic recombination-dependent replication fork processing	0.00648198
GO:0090303	0.0147207	positive regulation of wound healing	0.0112001							GO:1990680	0.0167675	response to melanocyte-stimulating hormone	0.00033819
GO:0090670	0.00745628	RNA localization to Cajal body	0.000802373							GO:2000055	0.0167675	positive regulation of Wnt signaling pathway involved in dorsal/ventral axis specification	0.000116046
GO:0090672	0.00745628	telomerase RNA localization	0.000169095							GO:2000302	0.0494722	positive regulation of synaptic vesicle exocytosis	0.000480761
GO:0097352	0.0194319	autophagosome maturation	0.01058							GO:2000480	0.0167675	negative regulation of cAMP-dependent protein kinase activity	0.00853433
GO:0097659	0.000153143	nucleic acid-templated transcription	6.9151							GO:2000836	0.0494722	positive regulation of androgen secretion	0.000159148
GO:0098609	0.0260126	cell-cell adhesion	0.296271							GO:2000845	0.0494722	positive regulation of testosterone secretion	0.000215513
GO:0098662	0.0148113	inorganic cation transmembrane transport	2.38121							GO:2001137	0.0332567	positive regulation of endocytic recycling	0.00115714
GO:0098732	0.0361996	macromolecule deacylation	0.100051							GO:2001141	0.0305114	regulation of RNA biosynthetic process	9.91177
GO:0098916	0.00199509	anterograde trans-synaptic signaling	0.20236							GO:2001171	0.0494722	positive regulation of ATP biosynthetic process	0.000991361
GO:0099177	0.0158605	regulation of trans-synaptic signaling	0.0826046
GO:0099504	0.0269398	synaptic vesicle cycle	0.0362659
GO:0099536	0.00199509	synaptic signaling	0.20867
GO:0110053	0.000857119	regulation of actin filament organization	0.19306
GO:0140352	0.0264402	export from cell	0.683572
GO:0150063	0.00993866	visual system development	0.0906781
GO:1900076	0.00574104	regulation of cellular response to insulin stimulus	0.0157756
GO:1900407	0.045574	regulation of cellular response to oxidative stress	0.00990698
GO:1901339	0.00868195	regulation of store-operated calcium channel activity	0.00325591
GO:1901360	0.025797	organic cyclic compound metabolic process	27.369
GO:1901652	0.0009092	response to peptide	0.0657879
GO:1901698	0.00812165	response to nitrogen compound	0.301069
GO:1902100	0.0310546	negative regulation of metaphase/anaphase transition of cell cycle	0.0333184
GO:1902175	0.0388861	regulation of oxidative stress-induced intrinsic apoptotic signaling pathway	0.00374993
GO:1902305	0.0388861	regulation of sodium ion transmembrane transport	0.0123373
GO:1902414	0.0194319	protein localization to cell junction	0.0104342
GO:1902744	0.00300315	negative regulation of lamellipodium organization	0.000722799
GO:1902904	0.0445925	negative regulation of supramolecular fiber organization	0.0995108
GO:1903169	0.0194319	regulation of calcium ion transmembrane transport	0.029963
GO:1903204	0.0388861	negative regulation of oxidative stress-induced neuron death	0.0028713
GO:1903214	0.0344522	regulation of protein targeting to mitochondrion	0.00246348
GO:1903405	0.00300315	protein localization to nuclear body	0.000218829
GO:1903507	0.0210774	negative regulation of nucleic acid-templated transcription	0.655542
GO:1903508	0.00144399	positive regulation of nucleic acid-templated transcription	0.823815
GO:1903530	0.0147067	regulation of secretion by cell	0.103669
GO:1904064	0.00574104	positive regulation of cation transmembrane transport	0.0273503
GO:1904814	0.00868195	regulation of protein localization to chromosome, telomeric region	0.00220155
GO:1904851	0.00868195	positive regulation of establishment of protein localization to telomere	0.00157159
GO:1904871	0.00300315	positive regulation of protein localization to Cajal body	0.000361399
GO:1904874	0.026888	positive regulation of telomerase RNA localization to Cajal body	0.000666434
GO:1905952	0.0396162	regulation of lipid localization	0.0215712
GO:1990138	0.0322718	neuron projection extension	0.0125793
GO:2000114	0.026888	regulation of establishment of cell polarity	0.00359742
GO:2000134	0.0297036	negative regulation of G1/S transition of mitotic cell cycle	0.013511
GO:2000279	0.0388861	negative regulation of DNA biosynthetic process	0.00624657
GO:2000651	0.026888	positive regulation of sodium ion transmembrane transporter activity	0.0016379
GO:2000816	0.0310546	negative regulation of mitotic sister chromatid separation	0.0330465
GO:2001141	2.1054e-06	regulation of RNA biosynthetic process	9.91177
